# Supplementary material for: Simplified ontologies allowing comparison of developmental mammalian gene expression
Source: Genome Biol. 2007 Oct 25;8(10):R229. doi: 10.1186/gb-2007-8-10-r229 (PMC2246303; doi:10.1186/gb-2007-8-10-r229)
Supplement: Additional data file 2 — The table lists the Entrez Gene identifier and gene symbol of the 9,378 human-mouse orthologs found not to have an expression bias towards the embryonic and fetal stages of brain development. Genes were considered for analysis only if they have an ortholog, and if the ortholog also has expression evidence based on eVOC annotation. [file gb-2007-8-10-r229-S2.xls]

## Sheet: HumanMouseAdultBiasedGenes.txt
Human Entrez	Human	Mouse Entrez	Mouse
Gene ID	Gene Symbol	Gene ID	Gene Symbol
2	A2M	232345	A2m
12	SERPINA3	20716	Serpina3n
13	AADAC	67758	Aadac
14	AAMP	227290	Aamp
15	AANAT	11298	Aanat
16	AARS	234734	Aars
18	ABAT	268860	Abat
19	ABCA1	11303	Abca1
20	ABCA2	11305	Abca2
21	ABCA3	27410	Abca3
25	ABL1	11350	Abl1
26	ABP1	76507	Abp1
27	ABL2	11352	Abl2
31	ACACA	107476	Acaca
32	ACACB	100705	Acacb
33	ACADL	11363	Acadl
34	ACADM	11364	Acadm
35	ACADS	11409	Acads
36	ACADSB	66885	Acadsb
37	ACADVL	11370	Acadvl
38	ACAT1	110446	Acat1
40	ACCN1	11418	Accn1
41	ACCN2	11419	Accn2
43	ACHE	11423	Ache
50	ACO2	11429	Aco2
51	ACOX1	11430	Acox1
53	ACP2	11432	Acp2
59	ACTA2	11475	Acta2
70	ACTC1	11464	Actc1
81	ACTN4	60595	Actn4
87	ACTN1	109711	Actn1
88	ACTN2	11472	Actn2
90	ACVR1	11477	Acvr1
91	ACVR1B	11479	Acvr1b
93	ACVR2B	11481	Acvr2b
94	ACVRL1	11482	Acvrl1
95	ACY1	109652	Acy1
98	ACYP2	75572	Acyp2
101	ADAM8	11501	Adam8
102	ADAM10	11487	Adam10
103	ADAR	56417	Adar
104	ADARB1	110532	Adarb1
105	ADARB2	94191	Adarb2
107	ADCY1	432530	Adcy1
108	ADCY2	210044	Adcy2
109	ADCY3	104111	Adcy3
111	ADCY5	224129	Adcy5
112	ADCY6	11512	Adcy6
113	ADCY7	11513	Adcy7
114	ADCY8	11514	Adcy8
115	ADCY9	11515	Adcy9
116	ADCYAP1	11516	Adcyap1
118	ADD1	11518	Add1
119	ADD2	11519	Add2
120	ADD3	27360	Add3
123	ADFP	11520	Adfp
126	ADH1C	11522	Adh1
131	ADH7	11529	Adh7
132	ADK	11534	Adk
133	ADM	11535	Adm
134	ADORA1	11539	Adora1
135	ADORA2A	11540	Adora2a
136	ADORA2B	11541	Adora2b
140	ADORA3	11542	Adora3
141	ADPRH	11544	Adprh
146	ADRA1D	11550	Adra1d
147	ADRA1B	11548	Adra1b
148	ADRA1A	11549	Adra1a
152	ADRA2C	11553	Adra2c
154	ADRB2	11555	Adrb2
156	ADRBK1	110355	Adrbk1
157	ADRBK2	320129	Adrbk2
158	ADSL	11564	Adsl
159	ADSS	11566	Adss
160	AP2A1	11771	Ap2a1
163	AP2B1	71770	Ap2b1
164	AP1G1	11765	Ap1g1
165	AEBP1	11568	Aebp1
174	AFP	11576	Afp
175	AGA	11593	Aga
178	AGL	77559	Agl
182	JAG1	16449	Jag1
183	AGT	11606	Agt
185	AGTR1	11607	Agtr1a
186	AGTR2	11609	Agtr2
187	AGTRL1	23796	Agtrl1
189	AGXT	11611	Agxt
191	AHCY	269378	Ahcy
197	AHSG	11625	Ahsg
199	AIF1	11629	Aif1
202	AIM1	11630	Aim1
203	AK1	11636	Ak1
207	AKT1	11651	Akt1
210	ALAD	17025	Alad
211	ALAS1	11655	Alas1
212	ALAS2	11656	Alas2
214	ALCAM	11658	Alcam
216	ALDH1A1	11668	Aldh1a1
219	ALDH1B1	72535	Aldh1b1
221	ALDH3B1	67689	Aldh3b1
224	ALDH3A2	11671	Aldh3a2
225	ABCD2	26874	Abcd2
229	ALDOB	230163	Aldob
230	ALDOC	11676	Aldoc
231	AKR1B1	11677	Akr1b3
238	ALK	11682	Alk
239	ALOX12	11684	Alox12
240	ALOX5	11689	Alox5
242	ALOX12B	11686	Alox12b
249	ALPL	11647	Akp2
259	AMBP	11699	Ambp
267	AMFR	23802	Amfr
269	AMHR2	110542	Amhr2
271	AMPD2	109674	Ampd2
272	AMPD3	11717	Ampd3
284	ANGPT1	11600	Angpt1
285	ANGPT2	11601	Angpt2
286	ANK1	11733	Ank1
288	ANK3	11735	Ank3
290	ANPEP	16790	Anpep
293	SLC25A6	433923	LOC433923
301	ANXA1	16952	Anxa1
302	ANXA2	12306	Anxa2
306	ANXA3	11745	Anxa3
307	ANXA4	11746	Anxa4
309	ANXA6	11749	Anxa6
311	ANXA11	11744	Anxa11
312	ANXA13	69787	Anxa13
313	AOAH	27052	Aoah
316	AOX1	11761	Aox1
317	APAF1	11783	Apaf1
318	NUDT2	66401	Nudt2
320	APBA1	319924	Apba1
321	APBA2	11784	Apba2
323	APBB2	11787	Apbb2
327	APEH	235606	Apeh
329	BIRC2	11797	Birc2
331	BIRC4	11798	Birc4
332	BIRC5	11799	Birc5
335	APOA1	11806	Apoa1
336	APOA2	11807	Apoa2
337	APOA4	11808	Apoa4
339	APOBEC1	11810	Apobec1
344	APOC2	11813	Apoc2
347	APOD	11815	Apod
351	APP	11820	App
358	AQP1	11826	Aqp1
359	AQP2	11827	Aqp2
361	AQP4	11829	Aqp4
368	ABCC6	27421	Abcc6
369	ARAF	11836	Araf
372	ARCN1	213827	Arcn1
373	TRIM23	81003	Trim23
378	ARF4	11843	Arf4
381	ARF5	11844	Arf5
382	ARF6	11845	Arf6
383	ARG1	11846	Arg1
384	ARG2	11847	Arg2
388	RHOB	11852	Rhob
389	RHOC	11853	Rhoc
390	RND3	74194	Rnd3
391	RHOG	56212	Rhog
392	ARHGAP1	228359	Arhgap1
393	ARHGAP4	171207	Arhgap4
394	ARHGAP5	11855	Arhgap5
395	ARHGAP6	11856	Arhgap6
397	ARHGDIB	11857	Arhgdib
400	ARL1	104303	Arl1
402	ARL2	56327	Arl2
405	ARNT	11863	Arnt
406	ARNTL	11865	Arntl
408	ARRB1	109689	Arrb1
409	ARRB2	216869	Arrb2
411	ARSB	11881	Arsb
419	ART3	109979	Art3
429	ASCL1	17172	Ascl1
432	ASGR1	11889	Asgr1
434	ASIP	50518	a
439	ASNA1	56495	Asna1
443	ASPA	11484	Aspa
444	ASPH	65973	Asph
445	ASS1	11898	Ass1
460	ASTN1	11899	Astn1
462	SERPINC1	11905	Serpinc1
463	ATBF1	11906	Atbf1
471	ATIC	108147	Atic
473	RERE	68703	Rere
476	ATP1A1	11928	Atp1a1
477	ATP1A2	98660	Atp1a2
478	ATP1A3	232975	Atp1a3
482	ATP1B2	11932	Atp1b2
483	ATP1B3	11933	Atp1b3
487	ATP2A1	11937	Atp2a1
488	ATP2A2	11938	Atp2a2
490	ATP2B1	67972	Atp2b1
491	ATP2B2	11941	Atp2b2
492	ATP2B3	320707	Atp2b3
493	ATP2B4	381290	Atp2b4
495	ATP4A	11944	Atp4a
496	ATP4B	11945	Atp4b
501	ALDH7A1	110695	Aldh7a1
506	ATP5B	11947	Atp5b
515	ATP5F1	11950	Atp5f1
516	ATP5G1	11951	Atp5g1
517	ATP5G2	67942	Atp5g2
518	ATP5G3	228033	Atp5g3
523	ATP6V1A	11964	Atp6v1a
528	ATP6V1C1	66335	Atp6v1c1
533	ATP6V0B	114143	Atp6v0b
534	ATP6V1G2	66237	Atp6v1g2
535	ATP6V0A1	11975	Atp6v0a1
537	ATP6AP1	54411	Atp6ap1
538	ATP7A	11977	Atp7a
540	ATP7B	11979	Atp7b
549	AUH	11992	Auh
552	AVPR1A	54140	Avpr1a
554	AVPR2	12000	Avpr2
558	AXL	26362	Axl
567	B2M	12010	B2m
570	BAAT	12012	Baat
571	BACH1	12013	Bach1
572	BAD	12015	Bad
575	BAI1	107831	Bai1
576	BAI2	230775	Bai2
577	BAI3	210933	Bai3
578	BAK1	12018	Bak1
581	BAX	12028	Bax
582	BBS1	52028	Bbs1
583	BBS2	67378	Bbs2
586	BCAT1	12035	Bcat1
590	BCHE	12038	Bche
594	BCKDHB	12040	Bckdhb
596	BCL2	12043	Bcl2
598	BCL2L1	12048	Bcl2l1
599	BCL2L2	12050	Bcl2l2
604	BCL6	12053	Bcl6
605	BCL7A	77045	Bcl7a
607	BCL9	77578	Bcl9
610	HCN2	15166	Hcn2
613	BCR	110279	Bcr
633	BGN	12111	Bgn
634	CEACAM1	26365	Ceacam1
635	BHMT	12116	Bhmt
637	BID	12122	Bid
641	BLM	12144	Blm
642	BLMH	104184	Blmh
644	BLVRA	109778	Blvra
648	BMI1	12151	Bmi1
649	BMP1	12153	Bmp1
650	BMP2	12156	Bmp2
654	BMP6	12161	Bmp6
655	BMP7	12162	Bmp7
657	BMPR1A	12166	Bmpr1a
658	BMPR1B	12167	Bmpr1b
659	BMPR2	12168	Bmpr2
661	POLR3D	67065	Polr3d
662	BNIP1	224630	Bnip1
663	BNIP2	12175	Bnip2
664	BNIP3	12176	Bnip3
665	BNIP3L	12177	Bnip3l
668	FOXL2	26927	Foxl2
670	BPHL	68021	Bphl
676	BRDT	114642	Brdt
677	ZFP36L1	12192	Zfp36l1
678	ZFP36L2	12193	Zfp36l2
686	BTD	26363	Btd
687	KLF9	16601	Klf9
688	KLF5	12224	Klf5
705	BYSL	53414	Bysl
706	TSPO	12257	Tspo
708	C1QBP	12261	C1qbp
710	SERPING1	12258	Serping1
712	C1QA	12259	C1qa
717	C2	12263	C2
718	C3	12266	C3
719	C3AR1	12267	C3ar1
726	CAPN5	12337	Capn5
727	C5	15139	Hc
731	C8A	230558	C8a
734	C8orf1	209212	BC010311
738	C11orf2	68505	1110014N23Rik
745	C11orf9	225908	Gm98
746	C11orf10	69038	1810006K21Rik
752	FMNL1	57778	Fmnl1
755	C21orf2	67884	1810043G02Rik
757	TMEM50B	77975	Tmem50b
759	CA1	12346	Car1
760	CA2	12349	Car2
761	CA3	12350	Car3
762	CA4	12351	Car4
763	CA5A	12352	Car5a
767	CA8	12319	Car8
768	CA9	230099	Car9
770	CA11	12348	Car11
771	CA12	76459	Car12
773	CACNA1A	12286	Cacna1a
774	CACNA1B	12287	Cacna1b
775	CACNA1C	12288	Cacna1c
776	CACNA1D	12289	Cacna1d
777	CACNA1E	12290	Cacna1e
779	CACNA1S	12292	Cacna1s
781	CACNA2D1	12293	Cacna2d1
782	CACNB1	12295	Cacnb1
783	CACNB2	12296	Cacnb2
784	CACNB3	12297	Cacnb3
785	CACNB4	12298	Cacnb4
786	CACNG1	12299	Cacng1
788	SLC25A20	57279	Slc25a20
790	CAD	69719	Cad
793	CALB1	12307	Calb1
796	CALCA	12310	Calca
810	CALML3	70405	Calml3
811	CALR	12317	Calr
813	CALU	12321	Calu
814	CAMK4	12326	Camk4
815	CAMK2A	12322	Camk2a
817	CAMK2D	108058	Camk2d
818	CAMK2G	12325	Camk2g
819	CAMLG	12328	Caml
820	CAMP	12796	Camp
821	CANX	12330	Canx
822	CAPG	12332	Capg
823	CAPN1	12333	Capn1
824	CAPN2	12334	Capn2
825	CAPN3	12335	Capn3
827	CAPN6	12338	Capn6
830	CAPZA2	12343	Capza2
831	CAST	12380	Cast
832	CAPZB	12345	Capzb
833	CARS	27267	Cars
836	CASP3	12367	Casp3
839	CASP6	12368	Casp6
841	CASP8	12370	Casp8
842	CASP9	12371	Casp9
844	CASQ1	12372	Casq1
846	CASR	12374	Casr
847	CAT	12359	Cat
860	RUNX2	12393	Runx2
862	RUNX1T1	12395	Runx1t1
863	CBFA2T3	12398	Cbfa2t3h
864	RUNX3	12399	Runx3
866	SERPINA6	12401	Serpina6
867	CBL	12402	Cbl
868	CBLB	208650	Cblb
869	CBLN1	12404	Cbln1
873	CBR1	12408	Cbr1
875	CBS	12411	Cbs
883	CCBL1	70266	Ccbl1
885	CCK	12424	Cck
886	CCKAR	12425	Cckar
887	CCKBR	12426	Cckbr
889	KRIT1	79264	Krit1
892	CCNC	51813	Ccnc
894	CCND2	12444	Ccnd2
898	CCNE1	12447	Ccne1
901	CCNG2	12452	Ccng2
905	CCNT2	72949	Ccnt2
917	CD3G	12502	Cd3g
919	CD247	12503	Cd247
921	CD5	12507	Cd5
925	CD8A	12525	Cd8a
928	CD9	12527	Cd9
929	CD14	12475	Cd14
931	MS4A1	12482	Ms4a1
933	CD22	12483	Cd22
947	CD34	12490	Cd34
948	CD36	12491	Cd36
949	SCARB1	20778	Scarb1
950	SCARB2	12492	Scarb2
951	CD37	12493	Cd37
952	CD38	12494	Cd38
953	ENTPD1	12495	Entpd1
955	ENTPD6	12497	Entpd6
956	ENTPD3	215446	Entpd3
958	CD40	21939	Cd40
960	CD44	12505	Cd44
961	CD47	16423	Cd47
962	CD48	12506	Cd48
963	CD53	12508	Cd53
974	CD79B	15985	Cd79b
975	CD81	12520	Cd81
976	CD97	26364	Cd97
978	CDA	72269	Cda
987	LRBA	80877	Lrba
988	CDC5L	71702	Cdc5l
989	2007-09-07	235072	2007-09-07
991	CDC20	107995	Cdc20
993	CDC25A	12530	Cdc25a
994	CDC25B	12531	Cdc25b
995	CDC25C	12532	Cdc25c
997	CDC34	216150	Cdc34
999	CDH1	12550	Cdh1
1000	CDH2	12558	Cdh2
1001	CDH3	12560	Cdh3
1003	CDH5	12562	Cdh5
1004	CDH6	12563	Cdh6
1005	CDH7	241201	Cdh7
1006	CDH8	12564	Cdh8
1008	CDH10	320873	Cdh10
1009	CDH11	12552	Cdh11
1010	CDH12	215654	Cdh12
1012	CDH13	12554	Cdh13
1013	CDH15	12555	Cdh15
1016	CDH18	320865	B230220E17Rik
1017	CDK2	12566	Cdk2
1019	CDK4	12567	Cdk4
1021	CDK6	12571	Cdk6
1022	CDK7	12572	Cdk7
1024	CDK8	264064	Cdk8
1025	CDK9	107951	Cdk9
1026	CDKN1A	12575	Cdkn1a
1027	CDKN1B	12576	Cdkn1b
1028	CDKN1C	12577	Cdkn1c
1031	CDKN2C	12580	Cdkn2c
1032	CDKN2D	12581	Cdkn2d
1040	CDS1	74596	Cds1
1041	CDSN	386463	Cdsn
1045	CDX2	12591	Cdx2
1047	CLGN	12745	Clgn
1050	CEBPA	12606	Cebpa
1052	CEBPD	12609	Cebpd
1060	CENPC1	12617	Cenpc1
1062	CENPE	229841	Cenpe
1069	CETN2	26370	Cetn2
1070	CETN3	12626	Cetn3
1073	CFL2	12632	Cfl2
1075	CTSC	13032	Ctsc
1080	CFTR	12638	Cftr
1081	CGA	12640	Cga
1084	CEACAM3	26366	Ceacam10
1102	RCBTB2	105670	Rcbtb2
1103	CHAT	12647	Chat
1105	CHD1	12648	Chd1
1107	CHD3	216848	Chd3
1111	CHEK1	12649	Chek1
1113	CHGA	12652	Chga
1114	CHGB	12653	Chgb
1116	CHI3L1	12654	Chi3l1
1119	CHKA	12660	Chka
1121	CHM	12662	Chm
1128	CHRM1	12669	Chrm1
1129	CHRM2	243764	Chrm2
1130	LYST	17101	Lyst
1131	CHRM3	12671	Chrm3
1134	CHRNA1	11435	Chrna1
1136	CHRNA3	110834	Chrna3
1137	CHRNA4	11438	Chrna4
1139	CHRNA7	11441	Chrna7
1143	CHRNB4	108015	Chrnb4
1145	CHRNE	11448	Chrne
1149	CIDEA	12683	Cidea
1158	CKM	12715	Ckm
1160	CKMT2	76722	Ckmt2
1161	ERCC8	71991	Ercc8
1163	CKS1B	54124	Cks1b
1173	AP2M1	11773	Ap2m1
1176	AP3S1	11777	Ap3s1
1180	CLCN1	12723	Clcn1
1181	CLCN2	12724	Clcn2
1182	CLCN3	12725	Clcn3
1183	CLCN4	12727	Clcn4-2
1184	CLCN5	12728	Clcn5
1185	CLCN6	26372	Clcn6
1186	CLCN7	26373	Clcn7
1192	CLIC1	114584	Clic1
1196	CLK2	12748	Clk2
1198	CLK3	102414	Clk3
1201	CLN3	12752	Cln3
1203	CLN5	211286	Cln5
1209	CLPTM1	56457	Clptm1
1215	CMA1	17228	Cma1
1238	CCBP2	59289	Ccbp2
1240	CMKLR1	14747	Cmklr1
1263	PLK3	12795	Plk3
1266	CNN3	71994	Cnn3
1267	CNP	12799	Cnp1
1269	CNR2	12802	Cnr2
1272	CNTN1	12805	Cntn1
1278	COL1A2	12843	Col1a2
1280	COL2A1	12824	Col2a1
1281	COL3A1	12825	Col3a1
1282	COL4A1	12826	Col4a1
1284	COL4A2	12827	Col4a2
1286	COL4A4	12829	Col4a4
1287	COL4A5	12830	Col4a5
1288	COL4A6	94216	Col4a6
1290	COL5A2	12832	Col5a2
1291	COL6A1	12833	Col6a1
1292	COL6A2	12834	Col6a2
1294	COL7A1	12836	Col7a1
1295	COL8A1	12837	Col8a1
1296	COL8A2	329941	Col8a2
1297	COL9A1	12839	Col9a1
1298	COL9A2	12840	Col9a2
1301	COL11A1	12814	Col11a1
1302	COL11A2	12815	Col11a2
1303	COL12A1	12816	Col12a1
1305	COL13A1	12817	Col13a1
1306	COL15A1	12819	Col15a1
1307	COL16A1	107581	Col16a1
1308	COL17A1	12821	Col17a1
1310	COL19A1	12823	Col19a1
1317	SLC31A1	20529	Slc31a1
1318	SLC31A2	20530	Slc31a2
1326	MAP3K8	26410	Map3k8
1327	COX4I1	12857	Cox4i1
1329	COX5B	12859	Cox5b
1339	COX6A2	12862	Cox6a2
1340	COX6B1	110323	Cox6b1
1349	COX7B	66142	Cox7b
1350	COX7C	12867	Cox7c
1352	COX10	70383	Cox10
1353	COX11	69802	Cox11
1355	COX15	226139	Cox15
1356	CP	12870	Cp
1358	CPA2	232680	Cpa2
1361	CPB2	56373	Cpb2
1362	CPD	12874	Cpd
1366	CLDN7	53624	Cldn7
1368	CPM	70574	Cpm
1369	CPN1	93721	Cpn1
1371	CPOX	12892	Cpox
1375	CPT1B	12895	Cpt1b
1376	CPT2	12896	Cpt2
1381	CRABP1	12903	Crabp1
1382	CRABP2	12904	Crabp2
1384	CRAT	12908	Crat
1385	CREB1	12912	Creb1
1386	ATF2	11909	Atf2
1387	CREBBP	12914	Crebbp
1388	CREBL1	12915	Crebl1
1389	CREBL2	232430	Crebl2
1392	CRH	12918	Crh
1393	CRHBP	12919	Crhbp
1396	CRIP1	12925	Crip1
1398	CRK	12928	Crk
1399	CRKL	12929	Crkl
1401	CRP	12944	Crp
1404	HAPLN1	12950	Hapln1
1407	CRY1	12952	Cry1
1408	CRY2	12953	Cry2
1409	CRYAA	12954	Cryaa
1410	CRYAB	12955	Cryab
1411	CRYBA1	12957	Cryba1
1419	CRYGB	12965	Crygb
1428	CRYM	12971	Crym
1429	CRYZ	12972	Cryz
1432	MAPK14	26416	Mapk14
1434	CSE1L	110750	Cse1l
1435	CSF1	12977	Csf1
1436	CSF1R	12978	Csf1r
1439	CSF2RB	12984	Csf2rb2
1445	CSK	12988	Csk
1453	CSNK1D	104318	Csnk1d
1455	CSNK1G2	103236	Csnk1g2
1457	CSNK2A1	12995	Csnk2a1
1459	CSNK2A2	13000	Csnk2a2
1462	CSPG2	13003	Cspg2
1463	CSPG3	13004	Cspg3
1464	CSPG4	121021	Cspg4
1465	CSRP1	13007	Csrp1
1468	SLC25A10	27376	Slc25a10
1476	CSTB	13014	Cstb
1477	CSTF1	67337	Cstf1
1486	CTBS	74245	Ctbs
1487	CTBP1	13016	Ctbp1
1488	CTBP2	13017	Ctbp2
1489	CTF1	13019	Ctf1
1490	CTGF	14219	Ctgf
1491	CTH	107869	Cth
1496	CTNNA2	12386	Ctnna2
1497	CTNS	83429	Ctns
1499	CTNNB1	12387	Ctnnb1
1503	CTPS	51797	Ctps
1509	CTSD	13033	Ctsd
1512	CTSH	13036	Ctsh
1515	CTSL2	13039	Ctsl
1519	CTSO	229445	Ctso
1520	CTSS	13040	Ctss
1521	CTSW	13041	Ctsw
1523	CUTL1	13047	Cutl1
1524	CX3CR1	13051	Cx3cr1
1525	CXADR	13052	Cxadr
1528	CYB5A	109672	Cyb5
1534	CYB561	13056	Cyb561
1535	CYBA	13057	Cyba
1536	CYBB	13058	Cybb
1540	CYLD	74256	Cyld
1544	CYP1A2	13077	Cyp1a2
1545	CYP1B1	13078	Cyp1b1
1553	CYP2A13	13087	Cyp2a5
1558	CYP2C8	72303	Cyp2c65
1559	CYP2C9	13095	Cyp2c29
1562	CYP2C18	72082	Cyp2c55
1571	CYP2E1	13106	Cyp2e1
1572	CYP2F1	13107	Cyp2f2
1573	CYP2J2	13110	Cyp2j6
1580	CYP4B1	13120	Cyp4b1
1583	CYP11A1	13070	Cyp11a1
1586	CYP17A1	13074	Cyp17a1
1588	CYP19A1	13075	Cyp19a1
1591	CYP24A1	13081	Cyp24a1
1593	CYP27A1	104086	Cyp27a1
1594	CYP27B1	13115	Cyp27b1
1595	CYP51A1	13121	Cyp51
1600	DAB1	13131	Dab1
1601	DAB2	13132	Dab2
1602	DACH1	13134	Dach1
1603	DAD1	13135	Dad1
1604	CD55	13136	Cd55
1605	DAG1	13138	Dag1
1607	DGKB	217480	Dgkb
1608	DGKG	110197	Dgkg
1609	DGKQ	110524	Dgkq
1610	DAO	13142	Dao1
1611	DAP	223453	Dap
1612	DAPK1	69635	Dapk1
1613	DAPK3	13144	Dapk3
1615	DARS	226414	Dars
1620	DBC1	56710	Dbc1
1621	DBH	13166	Dbh
1622	DBI	13167	Dbi
1627	DBN1	56320	Dbn1
1628	DBP	13170	Dbp
1629	DBT	13171	Dbt
1630	DCC	13176	Dcc
1636	ACE	11421	Ace
1639	DCTN1	13191	Dctn1
1642	DDB1	13194	Ddb1
1643	DDB2	107986	Ddb2
1644	DDC	13195	Ddc
1649	DDIT3	13198	Ddit3
1652	DDT	13202	Ddt
1656	DDX6	13209	Ddx6
1659	DHX8	217207	Dhx8
1660	DHX9	13211	Dhx9
1662	DDX10	77591	Ddx10
1665	DHX15	13204	Dhx15
1666	DECR1	67460	Decr1
1674	DES	13346	Des
1676	DFFA	13347	Dffa
1677	DFFB	13368	Dffb
1687	DFNA5	54722	Dfna5h
1690	COCH	12810	Coch
1716	DGUOK	27369	Dguok
1719	DHFR	13361	Dhfr
1723	DHODH	56749	Dhodh
1727	CYB5R3	109754	Cyb5r3
1729	DIAPH1	13367	Diap1
1730	DIAPH2	54004	Diap2
1734	DIO2	13371	Dio2
1737	DLAT	235339	Dlat
1738	DLD	13382	Dld
1739	DLG1	13383	Dlgh1
1741	DLG3	53310	Dlgh3
1742	DLG4	13385	Dlgh4
1743	DLST	78920	Dlst
1745	DLX1	13390	Dlx1
1746	DLX2	13392	Dlx2
1748	DLX4	13394	Dlx4
1756	DMD	13405	Dmd
1757	SARDH	192166	Sardh
1758	DMP1	13406	Dmp1
1762	DMWD	13401	Dmwd
1763	DNA2L	327762	Dna2l
1767	DNAH5	110082	Dnahc5
1769	DNAH8	13417	Dnahc8
1770	DNAH9	237806	Dnahc9
1773	DNASE1	13419	Dnase1
1775	DNASE1L2	66705	Dnase1l2
1783	DYNC1LI2	234663	Dync1li2
1785	DNM2	13430	Dnm2
1786	DNMT1	13433	Dnmt1
1787	DNMT2	13434	Dnmt2
1788	DNMT3A	13435	Dnmt3a
1789	DNMT3B	13436	Dnmt3b
1794	DOCK2	94176	Dock2
1795	DOCK3	208869	Dock3
1796	DOK1	13448	Dok1
1797	DOM3Z	112403	Dom3z
1798	DPAGT1	13478	Dpagt1
1802	DPH2	67728	Dph2
1803	DPP4	13482	Dpp4
1804	DPP6	13483	Dpp6
1806	DPYD	99586	Dpyd
1807	DPYS	64705	Dpys
1810	DR1	13486	Dr1
1811	SLC26A3	13487	Slc26a3
1812	DRD1	13488	Drd1a
1813	DRD2	13489	Drd2
1819	DRG2	13495	Drg2
1820	ARID3A	13496	Arid3a
1821	DRP2	13497	Drp2
1822	ATN1	13498	Atn1
1824	DSC2	13506	Dsc2
1825	DSC3	13507	Dsc3
1827	DSCR1	54720	Dscr1
1828	DSG1	13510	Dsg1a
1831	TSC22D3	14605	Tsc22d3
1832	DSP	109620	Dsp
1833	DSPG3	13516	Dspg3
1837	DTNA	13527	Dtna
1838	DTNB	13528	Dtnb
1840	DTX1	14357	Dtx1
1843	DUSP1	19252	Dusp1
1845	DUSP3	72349	Dusp3
1847	DUSP5	240672	Dusp5
1848	DUSP6	67603	Dusp6
1849	DUSP7	235584	Dusp7
1850	DUSP8	18218	Dusp8
1852	DUSP9	75590	Dusp9
1855	DVL1	13542	Dvl1
1856	DVL2	13543	Dvl2
1857	DVL3	13544	Dvl3
1859	DYRK1A	13548	Dyrk1a
1861	TOR1A	30931	Tor1a
1871	E2F3	13557	E2f3
1874	E2F4	104394	E2f4
1875	E2F5	13559	E2f5
1879	EBF	13591	Ebf1
1880	EBI2	321019	Ebi2
1889	ECE1	230857	Ece1
1891	ECH1	51798	Ech1
1893	ECM1	13601	Ecm1
1896	EDA	13607	Eda
1901	EDG1	13609	Edg1
1902	EDG2	14745	Edg2
1903	EDG3	13610	Edg3
1906	EDN1	13614	Edn1
1908	EDN3	13616	Edn3
1909	EDNRA	13617	Ednra
1910	EDNRB	13618	Ednrb
1912	PHC2	54383	Phc2
1938	EEF2	13629	Eef2
1939	LGTN	16865	Lgtn
1942	EFNA1	13636	Efna1
1943	EFNA2	13637	Efna2
1944	EFNA3	13638	Efna3
1946	EFNA5	13640	Efna5
1947	EFNB1	13641	Efnb1
1948	EFNB2	13642	Efnb2
1949	EFNB3	13643	Efnb3
1950	EGF	13645	Egf
1951	CELSR3	107934	Celsr3
1952	CELSR2	53883	Celsr2
1953	MEGF6	230971	Megf6
1954	MEGF8	269878	Megf8
1955	MEGF9	230316	Megf9
1958	EGR1	13653	Egr1
1959	EGR2	13654	Egr2
1960	EGR3	13655	Egr3
1961	EGR4	13656	Egr4
1964	EIF1AX	66235	Eif1ay
1965	EIF2S1	13665	Eif2s1
1968	EIF2S3	26905	Eif2s3x
1969	EPHA2	13836	Epha2
1975	EIF4B	75705	Eif4b
1978	EIF4EBP1	13685	Eif4ebp1
1984	EIF5A	276770	Eif5a
1992	SERPINB1	66222	Serpinb1a
1993	ELAVL2	15569	Elavl2
1995	ELAVL3	15571	Elavl3
1996	ELAVL4	15572	Elavl4
1997	ELF1	13709	Elf1
1998	ELF2	69257	Elf2
2000	ELF4	56501	Elf4
2002	ELK1	13712	Elk1
2004	ELK3	13713	Elk3
2005	ELK4	13714	Elk4
2009	EML1	68519	Eml1
2010	EMD	13726	Emd
2011	MARK2	13728	Mark2
2013	EMP2	13731	Emp2
2014	EMP3	13732	Emp3
2015	EMR1	13733	Emr1
2016	EMX1	13796	Emx1
2017	CTTN	13043	Cttn
2018	EMX2	13797	Emx2
2019	EN1	13798	En1
2022	ENG	13805	Eng
2027	ENO3	13808	Eno3
2030	SLC29A1	63959	Slc29a1
2034	EPAS1	13819	Epas1
2035	EPB41	269587	Epb4.1
2037	EPB41L2	13822	Epb4.1l2
2039	EPB49	13829	Epb4.9
2040	STOM	13830	Stom
2041	EPHA1	13835	Epha1
2042	EPHA3	13837	Epha3
2045	EPHA7	13841	Epha7
2046	EPHA8	13842	Epha8
2050	EPHB4	13846	Ephb4
2051	EPHB6	13848	Ephb6
2052	EPHX1	13849	Ephx1
2053	EPHX2	13850	Ephx2
2055	CLN8	26889	Cln8
2058	EPRS	107508	Eprs
2059	EPS8	13860	Eps8
2060	EPS15	13858	Eps15
2063	NR2F6	13864	Nr2f6
2064	ERBB2	13866	Erbb2
2065	ERBB3	13867	Erbb3
2066	ERBB4	13869	Erbb4
2068	ERCC2	13871	Ercc2
2071	ERCC3	13872	Ercc3
2072	ERCC4	50505	Ercc4
2073	ERCC5	22592	Ercc5
2078	ERG	13876	Erg
2081	ERN1	78943	Ern1
2091	FBL	14113	Fbl
2098	ESD	13885	Esd
2099	ESR1	13982	Esr1
2100	ESR2	13983	Esr2
2103	ESRRB	26380	Esrrb
2104	ESRRG	26381	Esrrg
2108	ETFA	110842	Etfa
2109	ETFB	110826	Etfb
2110	ETFDH	66841	Etfdh
2113	ETS1	23871	Ets1
2114	ETS2	23872	Ets2
2115	ETV1	14009	Etv1
2118	ETV4	18612	Etv4
2119	ETV5	104156	Etv5
2120	ETV6	14011	Etv6
2121	EVC	59056	Evc
2123	EVI2A	14017	Evi2a
2125	EVPL	14027	Evpl
2130	EWSR1	14030	Ewsr1
2131	EXT1	14042	Ext1
2132	EXT2	14043	Ext2
2135	EXTL2	58193	Extl2
2137	EXTL3	54616	Extl3
2138	EYA1	14048	Eya1
2139	EYA2	14049	Eya2
2140	EYA3	14050	Eya3
2145	EZH1	14055	Ezh1
2147	F2	14061	F2
2149	F2R	14062	F2r
2152	F3	14066	F3
2153	F5	14067	F5
2157	F8	14069	F8
2159	F10	14058	F10
2162	F13A1	74145	F13a1
2166	FAAH	14073	Faah
2167	FABP4	11770	Fabp4
2168	FABP1	14080	Fabp1
2169	FABP2	14079	Fabp2
2170	FABP3	14077	Fabp3
2176	FANCC	14088	Fancc
2177	FANCD2	211651	Fancd2
2178	FANCE	72775	Fance
2180	ACSL1	14081	Acsl1
2181	ACSL3	74205	Acsl3
2182	ACSL4	50790	Acsl4
2184	FAH	14085	Fah
2185	PTK2B	19229	Ptk2b
2186	FALZ	207165	Falz
2189	FANCG	60534	Fancg
2192	FBLN1	14114	Fbln1
2193	FARSLA	66590	Farsla
2195	FAT	14107	Fath
2196	FAT2	245827	Fath2
2200	FBN1	14118	Fbn1
2201	FBN2	14119	Fbn2
2202	EFEMP1	216616	Efemp1
2203	FBP1	14121	Fbp1
2207	FCER1G	14127	Fcer1g
2209	FCGR1A	14129	Fcgr1
2217	FCGRT	14132	Fcgrt
2230	FDX1	14148	Fdx1
2232	FDXR	14149	Fdxr
2235	FECH	14151	Fech
2237	FEN1	14156	Fen1
2241	FER	14158	Fert2
2242	FES	14159	Fes
2244	FGB	110135	Fgb
2245	FGD1	14163	Fgd1
2246	FGF1	14164	Fgf1
2247	FGF2	14173	Fgf2
2250	FGF5	14176	Fgf5
2252	FGF7	14178	Fgf7
2254	FGF9	14180	Fgf9
2255	FGF10	14165	Fgf10
2256	FGF11	14166	Fgf11
2258	FGF13	14168	Fgf13
2259	FGF14	14169	Fgf14
2260	FGFR1	14182	Fgfr1
2261	FGFR3	14184	Fgfr3
2262	GPC5	103978	Gpc5
2263	FGFR2	14183	Fgfr2
2264	FGFR4	14186	Fgfr4
2271	FH	14194	Fh1
2272	FHIT	14198	Fhit
2274	FHL2	14200	Fhl2
2280	FKBP1A	14225	Fkbp1a
2281	FKBP1B	14226	Fkbp1b
2287	FKBP3	30795	Fkbp3
2289	FKBP5	14229	Fkbp5
2290	FOXG1B	15228	Foxg1
2295	FOXF2	14238	Foxf2
2296	FOXC1	17300	Foxc1
2297	FOXD1	15229	Foxd1
2305	FOXM1	14235	Foxm1
2308	FOXO1A	56458	Foxo1
2309	FOXO3A	56484	Foxo3a
2313	FLI1	14247	Fli1
2314	FLII	14248	Fliih
2317	FLNB	286940	Flnb
2318	FLNC	68794	Flnc
2319	FLOT2	14252	Flot2
2321	FLT1	14254	Flt1
2326	FMO1	14261	Fmo1
2330	FMO5	14263	Fmo5
2331	FMOD	14264	Fmod
2332	FMR1	14265	Fmr1
2334	AFF2	14266	Aff2
2335	FN1	14268	Fn1
2339	FNTA	14272	Fnta
2342	FNTB	110606	Fntb
2350	FOLR2	14276	Folr2
2353	FOS	14281	Fos
2354	FOSB	14282	Fosb
2355	FOSL2	14284	Fosl2
2356	FPGS	14287	Fpgs
2395	FXN	14297	Fxn
2475	FRAP1	56717	Frap1
2483	FRG1	14300	Frg1
2487	FRZB	20378	Frzb
2488	FSHB	14308	Fshb
2516	NR5A1	26423	Nr5a1
2517	FUCA1	71665	Fuca1
2519	FUCA2	66848	Fuca2
2524	FUT2	14344	Fut2
2526	FUT4	14345	Fut4
2529	FUT7	14347	Fut7
2530	FUT8	53618	Fut8
2531	FVT1	70750	Fvt1
2533	FYB	23880	Fyb
2539	G6PD	14381	G6pdx
2542	SLC37A4	14385	Slc37a4
2549	GAB1	14388	Gab1
2551	GABPA	14390	Gabpa
2553	GABPB2	14391	Gabpb1
2554	GABRA1	14394	Gabra1
2555	GABRA2	14395	Gabra2
2556	GABRA3	14396	Gabra3
2557	GABRA4	14397	Gabra4
2558	GABRA5	110886	Gabra5
2559	GABRA6	14399	Gabra6
2560	GABRB1	14400	Gabrb1
2561	GABRB2	14401	Gabrb2
2562	GABRB3	14402	Gabrb3
2563	GABRD	14403	Gabrd
2565	GABRG1	14405	Gabrg1
2566	GABRG2	14406	Gabrg2
2570	GABRR2	14409	Gabrr2
2572	GAD2	14417	Gad2
2580	GAK	231580	Gak
2582	GALE	74246	Gale
2583	B4GALNT1	14421	B4galnt1
2584	GALK1	14635	Galk1
2585	GALK2	69976	Galk2
2587	GALR1	14427	Galr1
2588	GALNS	50917	Galns
2590	GALNT2	108148	Galnt2
2592	GALT	14430	Galt
2593	GAMT	14431	Gamt
2618	GART	14450	Gart
2619	GAS1	14451	Gas1
2621	GAS6	14456	Gas6
2622	GAS8	104346	Gas8
2626	GATA4	14463	Gata4
2628	GATM	67092	Gatm
2629	GBA	14466	Gba
2631	GBAS	14467	Gbas
2632	GBE1	74185	Gbe1
2639	GCDH	270076	Gcdh
2648	GCN5L2	14534	Gcn5l2
2649	NR6A1	14536	Nr6a1
2650	GCNT1	14537	Gcnt1
2660	GDF8	17700	Gdf8
2661	GDF9	14566	Gdf9
2662	GDF10	14560	Gdf10
2665	GDI2	14569	Gdi2
2669	GEM	14579	Gem
2670	GFAP	14580	Gfap
2671	GFER	11692	Gfer
2673	GFPT1	14583	Gfpt1
2675	GFRA2	14586	Gfra2
2676	GFRA3	14587	Gfra3
2677	GGCX	56316	Ggcx
2678	GGT1	14598	Ggt1
2683	B4GALT1	14595	B4galt1
2686	GGTL3	207182	Ggtl3
2690	GHR	14600	Ghr
2693	GHSR	208188	Ghsr
2694	GIF	14603	Gif
2696	GIPR	381853	Gipr
2697	GJA1	14609	Gja1
2700	GJA3	14611	Gja3
2701	GJA4	14612	Gja4
2705	GJB1	14618	Gjb1
2706	GJB2	14619	Gjb2
2710	GK	14933	Gyk
2712	GK2	14626	Gk2
2717	GLA	11605	Gla
2720	GLB1	12091	Glb1
2729	GCLC	14629	Gclc
2730	GCLM	14630	Gclm
2731	GLDC	104174	Gldc
2734	GLG1	20340	Glg1
2735	GLI1	14632	Gli1
2736	GLI2	14633	Gli2
2737	GLI3	14634	Gli3
2739	GLO1	109801	Glo1
2741	GLRA1	14654	Glra1
2742	GLRA2	237213	Glra2
2743	GLRB	14658	Glrb
2744	GLS	14660	Gls
2745	GLRX	93692	Glrx
2752	GLUL	14645	Glul
2760	GM2A	14667	Gm2a
2762	GMDS	218138	Gmds
2764	GMFB	63985	Gmfb
2766	GMPR	66355	Gmpr
2768	GNA12	14673	Gna12
2771	GNAI2	14678	Gnai2
2773	GNAI3	14679	Gnai3
2775	GNAO1	14681	Gnao1
2776	GNAQ	14682	Gnaq
2779	GNAT1	14685	Gnat1
2780	GNAT2	14686	Gnat2
2781	GNAZ	14687	Gnaz
2782	GNB1	14688	Gnb1
2786	GNG4	14706	Gng4
2788	GNG7	14708	Gng7
2791	GNG11	66066	Gng11
2796	GNRH1	14714	Gnrh1
2799	GNS	75612	Gns
2800	GOLGA1	76899	Golga1
2801	GOLGA2	99412	Golga2
2802	GOLGA3	269682	Golga3
2805	GOT1	14718	Got1
2806	GOT2	14719	Got2
2814	GP5	14729	Gp5
2817	GPC1	14733	Gpc1
2819	GPD1	14555	Gpd1
2820	GPD2	14571	Gpd2
2821	GPI	14751	Gpi1
2822	GPLD1	14756	Gpld1
2824	GPM6B	14758	Gpm6b
2827	GPR3	14748	Gpr3
2828	GPR4	319197	Gpr4
2830	GPR6	140741	Gpr6
2840	GPR17	574402	Gpr17
2841	GPR18	110168	Gpr18
2842	GPR19	14760	Gpr19
2843	GPR20	239530	Gpr20
2846	GPR23	78134	Gpr23
2847	MCHR1	207911	Mchr1
2849	GPR26	233919	Gpr26
2857	GPR34	23890	Gpr34
2861	GPR37	14763	Gpr37
2863	GPR39	71111	Gpr39
2868	GRK4	14772	Gprk2l
2869	GRK5	14773	Gprk5
2872	MKNK2	17347	Mknk2
2873	GPS1	209318	Gps1
2875	GPT	76282	Gpt1
2878	GPX3	14778	Gpx3
2882	GPX7	67305	Gpx7
2886	GRB7	14786	Grb7
2887	GRB10	14783	Grb10
2888	GRB14	50915	Grb14
2891	GRIA2	14800	Gria2
2892	GRIA3	53623	Gria3
2893	GRIA4	14802	Gria4
2894	GRID1	14803	Grid1
2895	GRID2	14804	Grid2
2896	GRN	14824	Grn
2897	GRIK1	14805	Grik1
2898	GRIK2	14806	Grik2
2901	GRIK5	14809	Grik5
2902	GRIN1	14810	Grin1
2903	GRIN2A	14811	Grin2a
2904	GRIN2B	14812	Grin2b
2906	GRIN2D	14814	Grin2d
2908	NR3C1	14815	Nr3c1
2911	GRM1	14816	Grm1
2913	GRM3	108069	Grm3
2914	GRM4	268934	Grm4
2915	GRM5	108071	Grm5
2917	GRM7	108073	Grm7
2918	GRM8	14823	Grm8
2923	PDIA3	14827	Pdia3
2931	GSK3A	606496	Gsk3a
2932	GSK3B	56637	Gsk3b
2934	GSN	227753	Gsn
2935	GSPT1	14852	Gspt1
2937	GSS	14854	Gss
2940	GSTA3	14859	Gsta3
2947	GSTM3	14866	Gstm5
2948	GSTM4	14865	Gstm4
2949	GSTM5	14862	Gstm1
2954	GSTZ1	14874	Gstz1
2956	MSH6	17688	Msh6
2957	GTF2A1	83602	Gtf2a1
2958	GTF2A2	235459	Gtf2a2
2960	GTF2E1	74197	Gtf2e1
2961	GTF2E2	68153	Gtf2e2
2967	GTF2H3	209357	Gtf2h3
2968	GTF2H4	14885	Gtf2h4
2974	GUCY1B2	239134	Gucy1b2
2975	GTF3C1	233863	Gtf3c1
2976	GTF3C2	71752	Gtf3c2
2977	GUCY1A2	234889	Gucy1a2
2978	GUCA1A	14913	Guca1a
2979	GUCA1B	107477	Guca1b
2981	GUCA2B	14916	Guca2b
2982	GUCY1A3	60596	Gucy1a3
2983	GUCY1B3	54195	Gucy1b3
2987	GUK1	14923	Guk1
2990	GUSB	110006	Gusb
2992	GYG1	27357	Gyg
2997	GYS1	14936	Gys1
3005	H1F0	14958	H1f0
3006	HIST1H1C	50708	Hist1h1c
3014	H2AFX	15270	H2afx
3029	HAGH	14651	Hagh
3030	HADHA	97212	Hadha
3033	HADH	15107	Hadhsc
3034	HAL	15109	Hal
3036	HAS1	15116	Has1
3037	HAS2	15117	Has2
3038	HAS3	15118	Has3
3045	HBD	15129	Hbb-b1
3052	HCCS	15159	Hccs
3053	SERPIND1	15160	Serpind1
3054	HCFC1	15161	Hcfc1
3055	HCK	15162	Hck
3059	HCLS1	15163	Hcls1
3060	HCRT	15171	Hcrt
3064	HD	15194	Hdh
3065	HDAC1	433759	Hdac1
3066	HDAC2	15182	Hdac2
3067	HDC	15186	Hdc
3068	HDGF	15191	Hdgf
3069	HDLBP	110611	Hdlbp
3071	NCKAP1L	105855	Nckap1l
3073	HEXA	15211	Hexa
3074	HEXB	15212	Hexb
3075	CFH	12628	Cfh
3077	HFE	15216	Hfe
3082	HGF	15234	Hgf
3087	HHEX	15242	Hhex
3090	HIC1	15248	Hic1
3091	HIF1A	15251	Hif1a
3092	HIP1	215114	Hip1
3096	HIVEP1	110521	Hivep1
3097	HIVEP2	15273	Hivep2
3099	HK2	15277	Hk2
3105	HLA-A	14972	H2-K1
3110	HLXB9	15285	Hlxb9
3117	HLA-DQA1	14960	H2-Aa
3123	HLA-DRB1	14969	H2-Eb1
3131	HLF	217082	Hlf
3141	HLCS	110948	Hlcs
3142	HLX1	15284	Hlx1
3145	HMBS	15288	Hmbs
3149	HMGB3	15354	Hmgb3
3155	HMGCL	15356	Hmgcl
3158	HMGCS2	15360	Hmgcs2
3159	HMGA1	15361	Hmga1
3161	HMMR	15366	Hmmr
3162	HMOX1	15368	Hmox1
3163	HMOX2	15369	Hmox2
3164	NR4A1	15370	Nr4a1
3170	FOXA2	15376	Foxa2
3172	HNF4A	15378	Hnf4a
3174	HNF4G	30942	Hnf4g
3176	HNMT	140483	Hnmt
3177	SLC29A2	13340	Slc29a2
3181	HNRPA2B1	53379	Hnrpa2b1
3185	HNRPF	98758	Hnrpf
3187	HNRPH1	59013	Hnrph1
3188	HNRPH2	56258	Hnrph2
3189	HNRPH3	432467	Hnrph3
3190	HNRPK	15387	Hnrpk
3191	HNRPL	15388	Hnrpl
3192	HNRPU	51810	Hnrpu
3202	HOXA5	15402	Hoxa5
3223	HOXC6	15425	Hoxc6
3231	HOXD1	15429	Hoxd1
3232	HOXD3	15434	Hoxd3
3241	HPCAL1	53602	Hpcal1
3249	HPN	15451	Hpn
3251	HPRT1	15452	Hprt1
3257	HPS1	192236	Hps1
3263	HPX	15458	Hpxn
3265	HRAS	15461	Hras1
3267	HRB	15463	Hrb
3268	HRBL	231801	Hrbl
3269	HRH1	15465	Hrh1
3270	HRC	15464	Hrc
3275	PRMT2	15468	Prmt2
3280	HES1	15205	Hes1
3290	HSD11B1	15483	Hsd11b1
3291	HSD11B2	15484	Hsd11b2
3292	HSD17B1	15485	Hsd17b1
3293	HSD17B3	15487	Hsd17b3
3295	HSD17B4	15488	Hsd17b4
3298	HSF2	15500	Hsf2
3299	HSF4	26386	Hsf4
3300	DNAJB2	56812	Dnajb10
3305	HSPA1L	15482	Hspa1l
3306	HSPA2	15512	Hspa2
3308	HSPA4	15525	Hspa4
3313	HSPA9B	15526	Hspa9a
3315	HSPB1	15507	Hspb1
3316	HSPB2	69253	Hspb2
3337	DNAJB1	81489	Dnajb1
3338	DNAJC4	57431	Dnajc4
3340	NDST1	15531	Ndst1
3344	HTLF	14236	Foxn2
3350	HTR1A	15550	Htr1a
3351	HTR1B	15551	Htr1b
3352	HTR1D	15552	Htr1d
3355	HTR1F	15557	Htr1f
3356	HTR2A	15558	Htr2a
3358	HTR2C	15560	Htr2c
3359	HTR3A	15561	Htr3a
3360	HTR4	15562	Htr4
3361	HTR5A	15563	Htr5a
3373	HYAL1	15586	Hyal1
3376	IARS	105148	Iars
3382	ICA1	15893	Ica1
3384	ICAM2	15896	Icam2
3386	ICAM4	78369	Icam4
3396	ICT1	68572	Ict1
3397	ID1	15901	Id1
3398	ID2	15902	Id2
3416	IDE	15925	Ide
3419	IDH3A	67834	Idh3a
3420	IDH3B	170718	Idh3b
3425	IDUA	15932	Idua
3426	CFI	12630	Cfi
3429	IFI27	52668	D12Ertd647e
3430	IFI35	70110	Ifi35
3431	SP110	109032	5830484A20Rik
3433	IFIT2	15958	Ifit2
3454	IFNAR1	15975	Ifnar1
3455	IFNAR2	15976	Ifnar2
3459	IFNGR1	15979	Ifngr1
3476	IGBP1	18518	Igbp1
3479	IGF1	16000	Igf1
3480	IGF1R	16001	Igf1r
3481	IGF2	16002	Igf2
3482	IGF2R	16004	Igf2r
3486	IGFBP3	16009	Igfbp3
3487	IGFBP4	16010	Igfbp4
3489	IGFBP6	16012	Igfbp6
3490	IGFBP7	29817	Igfbp7
3491	CYR61	16007	Cyr61
3508	IGHMBP2	20589	Ighmbp2
3512	IGJ	16069	Igj
3516	RBPSUH	19664	Rbpsuh
3550	IK	24010	Ik
3551	IKBKB	16150	Ikbkb
3553	IL1B	16176	Il1b
3554	IL1R1	16177	Il1r1
3558	IL2	16183	Il2
3565	IL4	16189	Il4
3566	IL4R	16190	Il4ra
3570	IL6R	16194	Il6ra
3572	IL6ST	16195	Il6st
3587	IL10RA	16154	Il10ra
3588	IL10RB	16155	Il10rb
3600	IL15	16168	Il15
3601	IL15RA	16169	Il15ra
3603	IL16	16170	Il16
3607	FOXK2	68837	Foxk2
3608	ILF2	67781	Ilf2
3611	ILK	16202	Ilk
3612	IMPA1	55980	Impa1
3613	IMPA2	114663	Impa2
3614	IMPDH1	23917	Impdh1
3619	INCENP	16319	Incenp
3620	INDO	15930	Indo
3621	ING1	26356	Ing1
3623	INHA	16322	Inha
3625	INHBB	16324	Inhbb
3627	CXCL10	15945	Cxcl10
3628	INPP1	16329	Inpp1
3631	INPP4A	269180	Inpp4a
3632	INPP5A	212111	Inpp5a
3633	INPP5B	16330	Inpp5b
3635	INPP5D	16331	Inpp5d
3636	INPPL1	16332	Inppl1
3643	INSR	16337	Insr
3652	IPP	16351	Ipp
3655	ITGA6	16403	Itga6
3656	IRAK2	108960	Irak2
3658	IREB2	64602	Ireb2
3659	IRF1	16362	Irf1
3661	IRF3	54131	Irf3
3663	IRF5	27056	Irf5
3664	IRF6	54139	Irf6
3665	IRF7	54123	Irf7
3667	IRS1	16367	Irs1
3670	ISL1	16392	Isl1
3675	ITGA3	16400	Itga3
3676	ITGA4	16401	Itga4
3678	ITGA5	16402	Itga5
3679	ITGA7	16404	Itga7
3680	ITGA9	104099	Itga9
3682	ITGAE	16407	Itgae
3683	ITGAL	16408	Itgal
3684	ITGAM	16409	Itgam
3685	ITGAV	16410	Itgav
3688	ITGB1	16412	Itgb1
3690	ITGB3	16416	Itgb3
3691	ITGB4	192897	Itgb4
3692	ITGB4BP	16418	Itgb4bp
3693	ITGB5	16419	Itgb5
3694	ITGB6	16420	Itgb6
3695	ITGB7	16421	Itgb7
3696	ITGB8	320910	Itgb8
3698	ITIH2	16425	Itih2
3700	ITIH4	16427	Itih4
3703	STT3A	16430	Stt3a
3704	ITPA	16434	Itpa
3706	ITPKA	228550	Itpka
3707	ITPKB	320404	Itpkb
3708	ITPR1	16438	Itpr1
3709	ITPR2	16439	Itpr2
3710	ITPR3	16440	Itpr3
3714	JAG2	16450	Jag2
3716	JAK1	16451	Jak1
3717	JAK2	16452	Jak2
3718	JAK3	16453	Jak3
3720	JARID2	16468	Jarid2
3725	JUN	16476	Jun
3726	JUNB	16477	Junb
3727	JUND	16478	Jund1
3728	JUP	16480	Jup
3732	CD82	12521	Cd82
3735	KARS	85305	Kars
3736	KCNA1	16485	Kcna1
3742	KCNA6	16494	Kcna6
3745	KCNB1	16500	Kcnb1
3746	KCNC1	16502	Kcnc1
3747	KCNC2	268345	Kcnc2
3748	KCNC3	16504	Kcnc3
3749	KCNC4	99738	Kcnc4
3750	KCND1	16506	Kcnd1
3751	KCND2	16508	Kcnd2
3752	KCND3	56543	Kcnd3
3755	KCNG1	241794	LOC241794
3756	KCNH1	16510	Kcnh1
3759	KCNJ2	16518	Kcnj2
3760	KCNJ3	16519	Kcnj3
3761	KCNJ4	16520	Kcnj4
3763	KCNJ6	16522	Kcnj6
3764	KCNJ8	16523	Kcnj8
3765	KCNJ9	16524	Kcnj9
3766	KCNJ10	16513	Kcnj10
3767	KCNJ11	16514	Kcnj11
3768	KCNJ12	16515	Kcnj12
3770	KCNJ14	211480	Kcnj14
3775	KCNK1	16525	Kcnk1
3776	KCNK2	16526	Kcnk2
3777	KCNK3	16527	Kcnk3
3778	KCNMA1	16531	Kcnma1
3779	KCNMB1	16533	Kcnmb1
3780	KCNN1	84036	Kcnn1
3781	KCNN2	140492	Kcnn2
3782	KCNN3	140493	Kcnn3
3783	KCNN4	16534	Kcnn4
3784	KCNQ1	16535	Kcnq1
3785	KCNQ2	16536	Kcnq2
3786	KCNQ3	110862	Kcnq3
3787	KCNS1	16538	Kcns1
3788	KCNS2	16539	Kcns2
3795	KHK	16548	Khk
3796	KIF2	16563	Kif2a
3797	KIF3C	16570	Kif3c
3798	KIF5A	16572	Kif5a
3799	KIF5B	16573	Kif5b
3801	KIFC3	16582	Kifc3
3811	KIR3DL1	245615	Kir3dl2
3833	KIFC1	16580	Kifc1
3835	KIF22	110033	Kif22
3837	KPNB1	16211	Kpnb1
3839	KPNA3	16648	Kpna3
3840	KPNA4	16649	Kpna4
3843	RANBP5	70572	Ranbp5
3848	KRT1	16678	Krt1
3849	KRT2	16681	Krt2
3855	KRT7	110310	Krt7
3856	KRT8	16691	Krt8
3858	KRT10	16661	Krt10
3875	KRT18	16668	Krt18
3895	KTN1	16709	Ktn1
3897	L1CAM	16728	L1cam
3899	AFF3	16764	Aff3
3903	LAIR1	52855	Lair1
3908	LAMA2	16773	Lama2
3910	LAMA4	16775	Lama4
3911	LAMA5	16776	Lama5
3912	LAMB1	16777	Lamb1-1
3913	LAMB2	16779	Lamb2
3915	LAMC1	226519	Lamc1
3916	LAMP1	16783	Lamp1
3918	LAMC2	16782	Lamc2
3920	LAMP2	16784	Lamp2
3927	LASP1	16796	Lasp1
3929	LBP	16803	Lbp
3930	LBR	98386	Lbr
3932	LCK	16818	Lck
3934	LCN2	16819	Lcn2
3936	LCP1	18826	Lcp1
3937	LCP2	16822	Lcp2
3938	LCT	226413	Lct
3939	LDHA	16828	Ldha
3949	LDLR	16835	Ldlr
3950	LECT2	16841	Lect2
3953	LEPR	16847	Lepr
3954	LETM1	56384	Letm1
3955	LFNG	16848	Lfng
3957	LGALS2	107753	Lgals2
3958	LGALS3	16854	Lgals3
3959	LGALS3BP	19039	Lgals3bp
3960	LGALS4	16855	Lgals4
3964	LGALS8	56048	Lgals8
3965	LGALS9	16859	Lgals9
3972	LHB	16866	Lhb
3973	LHCGR	16867	Lhcgr
3977	LIFR	16880	Lifr
3978	LIG1	16881	Lig1
3980	LIG3	16882	Lig3
3981	LIG4	319583	Lig4
3983	ABLIM1	226251	Ablim1
3985	LIMK2	16886	Limk2
3988	LIPA	16889	Lip1
3990	LIPC	15450	Lipc
3991	LIPE	16890	Lipe
3992	FADS1	76267	Fads1
3993	LLGL2	217325	Llgl2
3995	FADS3	60527	Fads3
3996	LLGL1	16897	Llgl1
3998	LMAN1	70361	Lman1
4001	LMNB1	16906	Lmnb1
4004	LMO1	109594	Lmo1
4005	LMO2	16909	Lmo2
4007	LMO6	54630	Lmo6
4012	LNPEP	240028	Lnpep
4014	LOR	16939	Lor
4016	LOXL1	16949	Loxl1
4017	LOXL2	94352	Loxl2
4023	LPL	16956	Lpl
4025	LPO	76113	Lpo
4026	LPP	210126	Lpp
4035	LRP1	16971	Lrp1
4036	LRP2	14725	Lrp2
4038	LRP4	228357	Lrp4
4040	LRP6	16974	Lrp6
4041	LRP5	16973	Lrp5
4043	LRPAP1	16976	Lrpap1
4045	LSAMP	268890	Lsamp
4046	LSP1	16985	Lsp1
4047	LSS	16987	Lss
4048	LTA4H	16993	Lta4h
4051	CYP4F3	72054	Cyp4f18
4052	LTBP1	268977	Ltbp1
4053	LTBP2	16997	Ltbp2
4054	LTBP3	16998	Ltbp3
4055	LTBR	17000	Ltbr
4056	LTC4S	17001	Ltc4s
4057	LTF	17002	Ltf
4060	LUM	17022	Lum
4061	LY6E	17069	Ly6e
4066	LYL1	17095	Lyl1
4067	LYN	17096	Lyn
4069	LYZ	17105	Lyzs
4071	TM4SF1	17112	Tm4sf1
4072	TACSTD1	17075	Tacstd1
4074	M6PR	17113	M6pr
4076	GPIAP1	53872	Gpiap1
4081	MAB21L1	17116	Mab21l1
4084	MXD1	17119	Mxd1
4086	SMAD1	17125	Smad1
4087	SMAD2	17126	Smad2
4088	SMAD3	17127	Smad3
4090	SMAD5	17129	Smad5
4091	SMAD6	17130	Smad6
4092	SMAD7	17131	Smad7
4094	MAF	17132	Maf
4099	MAG	17136	Mag
4117	MAK	17152	Mak
4118	MAL	17153	Mal
4121	MAN1A1	17155	Man1a
4123	MAN2C1	73744	Man2c1
4124	MAN2A1	17158	Man2a1
4125	MAN2B1	17159	Man2b1
4126	MANBA	110173	Manba
4129	MAOB	109731	Maob
4139	MARK1	226778	Mark1
4140	MARK3	17169	Mark3
4141	MARS	216443	Mars
4143	MAT1A	11720	Mat1a
4144	MAT2A	232087	Mat2a
4145	MATK	17179	Matk
4146	MATN1	17180	Matn1
4147	MATN2	17181	Matn2
4149	MAX	17187	Max
4152	MBD1	17190	Mbd1
4154	MBNL1	56758	Mbnl1
4155	MBP	17196	Mbp
4158	MC2R	17200	Mc2r
4159	MC3R	17201	Mc3r
4162	MCAM	84004	Mcam
4166	CHST6	56773	Chst5
4168	MCF2	109904	Mcf2
4170	MCL1	17210	Mcl1
4171	MCM2	17216	Mcm2
4172	MCM3	17215	Mcm3
4174	MCM5	17218	Mcm5
4175	MCM6	17219	Mcm6
4176	MCM7	17220	Mcm7
4179	CD46	17221	Cd46
4185	ADAM11	11488	Adam11
4189	DNAJB9	27362	Dnajb9
4193	MDM2	17246	Mdm2
4194	MDM4	17248	Mdm4
4199	ME1	17436	Mod1
4200	ME2	107029	Me2
4201	MEA1	17256	Mea1
4204	MECP2	17257	Mecp2
4209	MEF2D	17261	Mef2d
4211	MEIS1	17268	Meis1
4212	MEIS2	17536	Mrg1
4214	MAP3K1	26401	Map3k1
4215	MAP3K3	26406	Map3k3
4216	MAP3K4	26407	Map3k4
4217	MAP3K5	26408	Map3k5
4218	RAB8A	17274	Rab8a
4222	MEOX1	17285	Meox1
4223	MEOX2	17286	Meox2
4224	MEP1A	17287	Mep1a
4233	MET	17295	Met
4236	MFAP1	67532	Mfap1
4245	MGAT1	17308	Mgat1
4247	MGAT2	217664	Mgat2
4248	MGAT3	17309	Mgat3
4249	MGAT5	107895	Mgat5
4253	CTAGE5	217615	Mgea6
4256	MGP	17313	Mgp
4257	MGST1	56615	Mgst1
4261	CIITA	12265	C2ta
4281	MID1	17318	Mid1
4285	MIPEP	70478	Mipep
4286	MITF	17342	Mitf
4287	ATXN3	110616	Mjd
4289	MKLN1	27418	Mkln1
4291	MLF1	17349	Mlf1
4292	MLH1	17350	Mlh1
4293	MAP3K9	338372	Map3k9
4297	MLL	214162	Mll1
4298	MLLT1	64144	Mllt1
4299	AFF1	17355	Aff1
4303	MLLT7	54601	Mllt7
4306	NR3C2	110784	Nr3c2
4308	TRPM1	17364	Trpm1
4311	MME	17380	Mme
4318	MMP9	17395	Mmp9
4320	MMP11	17385	Mmp11
4321	MMP12	17381	Mmp12
4325	MMP16	17389	Mmp16
4326	MMP17	23948	Mmp17
4327	MMP19	58223	Mmp19
4329	ALDH6A1	104776	Aldh6a1
4330	MN1	433938	Mn1
4331	MNAT1	17420	Mnat1
4335	MNT	17428	Mnt
4336	MOBP	17433	Mobp
4337	MOCS1	56738	Mocs1
4338	MOCS2	17434	Mocs2
4343	MOV10	17454	Mov10
4345	CD200	17470	Cd200
4351	MPI	110119	Mpi1
4354	MPP1	17524	Mpp1
4356	MPP3	13384	Mpp3
4357	MPST	246221	Mpst
4363	ABCC1	17250	Abcc1
4430	MYO1B	17912	Myo1b
4435	CITED1	12705	Cited1
4436	MSH2	17685	Msh2
4439	MSH5	17687	Msh5
4478	MSN	17698	Msn
4481	MSR1	20288	Msr1
4482	MSRA	110265	Msra
4485	MST1	15235	Mst1
4487	MSX1	17701	Msx1
4488	MSX2	17702	Msx2
4502	MT2A	17750	Mt2
4504	MT3	17751	Mt3
4507	MTAP	66902	Mtap
4515	MTCP1	17763	Mtcp1
4520	MTF1	17764	Mtf1
4521	NUDT1	17766	Nudt1
4524	MTHFR	17769	Mthfr
4528	MTIF2	76784	Mtif2
4534	MTM1	17772	Mtm1
4547	MTTP	17777	Mttp
4548	MTR	238505	Mtr
4552	MTRR	210009	Mtrr
4585	MUC4	140474	Muc4
4591	TRIM37	68729	Trim37
4594	MUT	17850	Mut
4595	MUTYH	70603	Mutyh
4597	MVD	192156	Mvd
4598	MVK	17855	Mvk
4599	MX1	17858	Mx2
4601	MXI1	17859	Mxi1
4604	MYBPC1	109272	8030451F13Rik
4605	MYBL2	17865	Mybl2
4606	MYBPC2	233199	Mybpc2
4607	MYBPC3	17868	Mybpc3
4608	MYBPH	53311	Mybph
4609	MYC	17869	Myc
4610	MYCL1	16918	Mycl1
4613	MYCN	18109	Mycn
4615	MYD88	17874	Myd88
4616	GADD45B	17873	Gadd45b
4628	MYH10	77579	Myh10
4629	MYH11	17880	Myh11
4633	MYL2	17906	Myl2
4634	MYL3	17897	Myl3
4641	MYO1C	17913	Myo1c
4642	MYO1D	338367	Myo1d
4643	MYO1E	71602	Myo1e
4644	MYO5A	17918	Myo5a
4645	MYO5B	17919	Myo5b
4646	MYO6	17920	Myo6
4647	MYO7A	17921	Myo7a
4648	MYO7B	17922	Myo7b
4649	MYO9A	270163	Myo9a
4650	MYO9B	17925	Myo9b
4653	MYOC	17926	Myoc
4654	MYOD1	17927	Myod1
4659	PPP1R12A	17931	Ppp1r12a
4660	PPP1R12B	329251	Ppp1r12b
4661	MYT1	17932	Myt1
4664	NAB1	17936	Nab1
4665	NAB2	17937	Nab2
4666	NACA	17938	Naca
4668	NAGA	17939	Naga
4670	HNRPM	76936	Hnrpm
4674	NAP1L2	17954	Nap1l2
4675	NAP1L3	54561	Nap1l3
4676	NAP1L4	17955	Nap1l4
4677	NARS	70223	Nars
4681	NBL1	17965	Nbl1
4682	NUBP1	26425	Nubp1
4683	NBN	27354	Nbn
4684	NCAM1	17967	Ncam1
4685	NCAM2	17968	Ncam2
4686	NCBP1	433702	AU014645
4688	NCF2	17970	Ncf2
4690	NCK1	17973	Nck1
4693	NDP	17986	Ndph
4695	NDUFA2	17991	Ndufa2
4696	NDUFA3	66091	Ndufa3
4701	NDUFA7	66416	Ndufa7
4704	NDUFA9	66108	Ndufa9
4708	NDUFB2	68198	Ndufb2
4711	NDUFB5	66046	Ndufb5
4717	NDUFC1	66377	Ndufc1
4719	NDUFS1	227197	Ndufs1
4722	NDUFS3	624814	LOC624814
4724	NDUFS4	17993	Ndufs4
4728	NDUFS8	225887	Ndufs8
4731	NDUFV3	78330	1500032D16Rik
4733	DRG1	13494	Drg1
4735	2007-09-02	18000	2007-09-02
4738	NEDD8	18002	Nedd8
4739	NEDD9	18003	Nedd9
4741	NEF3	18040	Nef3
4744	NEFH	380684	Nefh
4745	NELL1	338352	Nell1
4747	NEFL	18039	Nefl
4750	NEK1	18004	Nek1
4751	NEK2	18005	Nek2
4752	NEK3	23954	Nek3
4753	NELL2	54003	Nell2
4756	NEO1	18007	Neo1
4758	NEU1	18010	Neu1
4771	NF2	18016	Nf2
4772	NFATC1	18018	Nfatc1
4774	NFIA	18027	Nfia
4775	NFATC3	18021	Nfatc3
4776	NFATC4	73181	Nfatc4
4778	NFE2	18022	Nfe2
4779	NFE2L1	18023	Nfe2l1
4781	NFIB	18028	Nfib
4782	NFIC	18029	Nfic
4783	NFIL3	18030	Nfil3
4790	NFKB1	18033	Nfkb1
4792	NFKBIA	18035	Nfkbia
4793	NFKBIB	18036	Nfkbib
4794	NFKBIE	18037	Nfkbie
4795	NFKBIL1	18038	Nfkbil1
4796	NFKBIL2	72749	Nfkbil2
4798	NFRKB	235134	Nfrkb
4799	NFX1	74164	Nfx1
4800	NFYA	18044	Nfya
4801	NFYB	18045	Nfyb
4808	NHLH2	18072	Nhlh2
4810	NHS	195727	Nhs
4811	NID1	18073	Nid1
4815	NINJ2	29862	Ninj2
4817	NIT1	27045	Nit1
4820	NKTR	18087	Nktr
4821	NKX2-2	18088	Nkx2-2
4832	NME3	79059	Nme3
4835	NQO2	18105	Nqo2
4836	NMT1	18107	Nmt1
4842	NOS1	18125	Nos1
4843	NOS2A	18126	Nos2
4848	CNOT2	72068	Cnot2
4849	CNOT3	232791	Cnot3
4850	CNOT4	53621	Cnot4
4851	NOTCH1	18128	Notch1
4853	NOTCH2	18129	Notch2
4854	NOTCH3	18131	Notch3
4855	NOTCH4	18132	Notch4
4856	NOV	18133	Nov
4862	NPAS2	18143	Npas2
4867	NPHP1	53885	Nphp1
4882	NPR2	230103	Npr2
4883	NPR3	18162	Npr3
4884	NPTX1	18164	Nptx1
4885	NPTX2	53324	Nptx2
4887	NPY2R	18167	Npy2r
4891	SLC11A2	18174	Slc11a2
4898	NRD1	230598	Nrd1
4899	NRF1	18181	Nrf1
4900	NRGN	64011	Nrgn
4908	NTF3	18205	Ntf3
4909	NTF5	78405	Ntf5
4915	NTRK2	18212	Ntrk2
4916	NTRK3	18213	Ntrk3
4919	ROR1	26563	Ror1
4920	ROR2	26564	Ror2
4921	DDR2	18214	Ddr2
4924	NUCB1	18220	Nucb1
4927	NUP88	19069	Nup88
4929	NR4A2	18227	Nr4a2
4943	OATL1	209815	Oatl1
4947	OAZ2	18247	Oaz2
4948	OCA2	18431	p
4952	OCRL	320634	Ocrl
4953	ODC1	18263	Odc1
4957	ODF2	18286	Odf2
4967	OGDH	18293	Ogdh
4968	OGG1	18294	Ogg1
4969	OGN	18295	Ogn
4974	OMG	18377	Omg
4976	OPA1	74143	Opa1
4978	OPCML	330908	Opcml
4982	TNFRSF11B	18383	Tnfrsf11b
4983	OPHN1	94190	Ophn1
4985	OPRD1	18386	Oprd1
4986	OPRK1	18387	Oprk1
4987	OPRL1	18389	Oprl1
4998	ORC1L	18392	Orc1l
4999	ORC2L	18393	Orc2l
5000	ORC4L	26428	Orc4l
5001	ORC5L	26429	Orc5l
5007	OSBP	76303	Osbp
5010	CLDN11	18417	Cldn11
5016	OVGP1	12659	Ovgp1
5017	OVOL1	18426	Ovol1
5018	OXA1L	69089	Oxa1l
5020	OXT	18429	Oxt
5021	OXTR	18430	Oxtr
5025	P2RX4	18438	P2rx4
5027	P2RX7	18439	P2rx7
5029	P2RY2	18442	P2ry2
5031	P2RY6	233571	P2ry6
5033	P4HA1	18451	P4ha1
5036	PA2G4	18813	Pa2g4
5045	FURIN	18550	Furin
5046	PCSK6	18553	Pcsk6
5048	PAFAH1B1	18472	Pafah1b1
5051	PAFAH2	100163	Pafah2
5052	PRDX1	18477	Prdx1
5053	PAH	18478	Pah
5055	SERPINB2	18788	Serpinb2
5058	PAK1	18479	Pak1
5062	PAK2	224105	Pak2
5063	PAK3	18481	Pak3
5064	PALM	18483	Palm
5066	PAM	18484	Pam
5067	CNTN3	18488	Cntn3
5069	PAPPA	18491	Pappa
5071	PARK2	50873	Park2
5073	PARN	74108	Parn
5076	PAX2	18504	Pax2
5077	PAX3	18505	Pax3
5079	PAX5	18507	Pax5
5080	PAX6	18508	Pax6
5081	PAX7	18509	Pax7
5082	PDCL	67466	Pdcl
5087	PBX1	18514	Pbx1
5090	PBX3	18516	Pbx3
5091	PC	18563	Pcx
5093	PCBP1	23983	Pcbp1
5094	PCBP2	18521	Pcbp2
5095	PCCA	110821	Pcca
5096	PCCB	66904	Pccb
5097	PCDH1	75599	Pcdh1
5098	PCDHGC3	93706	Pcdhgc3
5099	PCDH7	54216	Pcdh7
5100	PCDH8	18530	Pcdh8
5101	PCDH9	211712	Pcdh9
5105	PCK1	18534	Pck1
5106	PCK2	74551	Pck2
5108	PCM1	18536	Pcm1
5110	PCMT1	18537	Pcmt1
5116	PCNT	18541	Pcnt
5118	PCOLCE	18542	Pcolce
5121	PCP4	18546	Pcp4
5122	PCSK1	18548	Pcsk1
5126	PCSK2	18549	Pcsk2
5128	PCTK2	237459	Pctk2
5129	PCTK3	18557	Pctk3
5130	PCYT1A	13026	Pcyt1a
5134	PDCD2	18567	Pdcd2
5136	PDE1A	18573	Pde1a
5137	PDE1C	18575	Pde1c
5138	PDE2A	207728	Pde2a
5139	PDE3A	54611	Pde3a
5140	PDE3B	18576	Pde3b
5141	PDE4A	18577	Pde4a
5142	PDE4B	18578	Pde4b
5144	PDE4D	238871	Pde4d
5147	PDE6D	18582	Pde6d
5149	PDE6H	78600	Pde6h
5151	PDE8A	18584	Pde8a
5153	PDE1B	18574	Pde1b
5154	PDGFA	18590	Pdgfa
5155	PDGFB	18591	Pdgfb
5156	PDGFRA	18595	Pdgfra
5157	PDGFRL	68797	Pdgfrl
5158	PDE6B	18587	Pde6b
5159	PDGFRB	18596	Pdgfrb
5160	PDHA1	18597	Pdha1
5162	PDHB	68263	Pdhb
5163	PDK1	228026	Pdk1
5164	PDK2	18604	Pdk2
5165	PDK3	236900	Pdk3
5166	PDK4	27273	Pdk4
5167	ENPP1	18605	Enpp1
5168	ENPP2	18606	Enpp2
5169	ENPP3	209558	Enpp3
5175	PECAM1	18613	Pecam1
5176	SERPINF1	20317	Serpinf1
5178	PEG3	18616	Peg3
5179	PENK	18619	Penk1
5187	PER1	18626	Per1
5188	PET112L	229487	Pet112l
5189	PEX1	71382	Pex1
5190	PEX6	224824	Pex6
5191	PEX7	18634	Pex7
5193	PEX12	103737	Pex12
5194	PEX13	72129	Pex13
5195	PEX14	56273	Pex14
5199	CFP	18636	Cfp
5202	PFDN2	18637	Pfdn2
5203	PFDN4	109054	Pfdn4
5208	PFKFB2	18640	Pfkfb2
5209	PFKFB3	170768	Pfkfb3
5210	PFKFB4	270198	Pfkfb4
5211	PFKL	18641	Pfkl
5216	PFN1	18643	Pfn1
5218	PFTK1	18647	Pftk1
5224	PGAM2	56012	Pgam2
5226	PGD	110208	Pgd
5228	PGF	18654	Pgf
5229	PGGT1B	225467	Pggt1b
5230	PGK1	433594	LOC433594
5238	PGM3	109785	Pgm3
5239	PGM5	226041	Pgm5
5241	PGR	18667	Pgr
5243	ABCB1	18671	Abcb1a
5252	PHF1	21652	Phf1
5253	PHF2	18676	Phf2
5255	PHKA1	18679	Phka1
5256	PHKA2	110094	Phka2
5257	PHKB	102093	Phkb
5260	PHKG1	18682	Phkg1
5261	PHKG2	68961	Phkg2
5269	SERPINB6	20719	Serpinb6a
5270	SERPINE2	20720	Serpine2
5271	SERPINB8	20725	Serpinb8
5272	SERPINB9	20723	Serpinb9
5274	SERPINI1	20713	Serpini1
5277	PIGA	18700	Piga
5279	PIGC	67292	Pigc
5283	PIGH	110417	Pigh
5286	PIK3C2A	18704	Pik3c2a
5287	PIK3C2B	240752	Pik3c2b
5288	PIK3C2G	18705	Pik3c2g
5290	PIK3CA	18706	Pik3ca
5291	PIK3CB	74769	Pik3cb
5292	PIM1	18712	Pim1
5293	PIK3CD	18707	Pik3cd
5298	PIK4CB	107650	Pik4cb
5303	PIN4	628161	LOC628161
5305	PIP5K2A	18718	Pip5k2a
5306	PITPNA	18738	Pitpna
5310	PKD1	18763	Pkd1
5311	PKD2	18764	Pkd2
5313	PKLR	18770	Pklr
5314	PKHD1	241035	Pkhd1
5316	PKNOX1	18771	Pknox1
5318	PKP2	67451	Pkp2
5321	PLA2G4A	18783	Pla2g4a
5322	PLA2G5	18784	Pla2g5
5326	PLAGL2	54711	Plagl2
5327	PLAT	18791	Plat
5330	PLCB2	18796	Plcb2
5331	PLCB3	18797	Plcb3
5332	PLCB4	18798	Plcb4
5333	PLCD1	18799	Plcd1
5335	PLCG1	18803	Plcg1
5336	PLCG2	234779	Plcg2
5337	PLD1	18805	Pld1
5338	PLD2	18806	Pld2
5339	PLEC1	18810	Plec1
5340	PLG	18815	Plg
5341	PLEK	56193	Plek
5345	SERPINF2	18816	Serpinf2
5347	PLK1	18817	Plk1
5348	FXYD1	56188	Fxyd1
5349	FXYD3	17178	Fxyd3
5352	PLOD2	26432	Plod2
5354	PLP1	18823	Plp1
5355	PLP2	620648	LOC620648
5359	PLSCR1	22038	Plscr1
5360	PLTP	18830	Pltp
5361	PLXNA1	18844	Plxna1
5364	PLXNB1	235611	Plxnb1
5365	PLXNB3	140571	Plxnb3
5367	PMCH	110312	Pmch
5372	PMM1	29858	Pmm1
5373	PMM2	54128	Pmm2
5375	PMP2	18857	Pmp2
5376	PMP22	18858	Pmp22
5378	PMS1	227099	Pms1
5393	EXOSC9	50911	Exosc9
5394	EXOSC10	50912	Exosc10
5395	PMS2	18861	Pms2
5396	PRRX1	18933	Prrx1
5412	UBL3	24109	Ubl3
5414	2007-09-04	18952	2007-09-04
5420	PODXL	27205	Podxl
5422	POLA	18968	Pola1
5423	POLB	18970	Polb
5424	POLD1	18971	Pold1
5426	POLE	18973	Pole
5427	POLE2	18974	Pole2
5429	POLH	80905	Polh
5430	POLR2A	20020	Polr2a
5432	POLR2C	20021	Polr2c
5433	POLR2D	69241	Polr2d
5434	POLR2E	66420	Polr2e
5436	POLR2G	67710	Polr2g
5437	POLR2H	245841	Polr2h
5440	POLR2K	17749	Polr2k
5441	POLR2L	66491	Polr2l
5442	POLRMT	216151	Polrmt
5443	POMC	18976	Pomc1
5445	PON2	330260	Pon2
5450	POU2AF1	18985	Pou2af1
5451	POU2F1	18986	Pou2f1
5452	POU2F2	18987	Pou2f2
5454	POU3F2	18992	Pou3f2
5456	POU3F4	18994	Pou3f4
5457	POU4F1	18996	Pou4f1
5464	PPA1	67895	Ppa1
5465	PPARA	19013	Ppara
5467	PPARD	19015	Ppard
5468	PPARG	19016	Pparg
5469	PPARBP	19014	Pparbp
5471	PPAT	231327	Ppat
5473	PPBP	57349	Cxcl7
[truncated: 7,380 more rows]
