# Supplementary material for: Simplified ontologies allowing comparison of developmental mammalian gene expression
Source: Genome Biol. 2007 Oct 25;8(10):R229. doi: 10.1186/gb-2007-8-10-r229 (PMC2246303; doi:10.1186/gb-2007-8-10-r229)
Supplement: Additional data file 3 — The table lists the HomoloGene group identifier, Human Entrez Gene identifier, Human Entrez gene symbol, Mouse Entrez Gene identifier, Mouse Entrez gene symbol and the correlation coefficient between the expression profiles of the genes in each species. [file gb-2007-8-10-r229-S3.xls]

## Sheet: SuppT2
HomoloGeneID	HumanGene	HumanSym	MouseGene	MouseSym	Correlation
7516	389075	RESP18	19711	Resp18	in mouse, only expressed in brain
78698	387876	LOC387876	380653	Gm872	in mouse, only expressed in brain
81871	56751	BARHL1	54422	Barhl1	in mouse, only expressed in brain
10774	57045	TWSG1	65960	Twsg1	in mouse, expressed in all tissues
27813	84865	FLJ14397	243510	A230058J24Rik	0.6455
16890	399664	RKHD1	237400	Rkhd1	0.5477
2880	8835	SOCS2	216233	Socs2	0.5311
1933	5050	PAFAH1B3	18476	Pafah1b3	0.5311
55434	1289	COL5A1	12831	Col5a1	0.5185
7291	10683	DLL3	13389	Dll3	0.4714
84799	22835	ZFP30	22693	Zfp30	0.4714
7667	1154	CISH	12700	Cish	0.4583
32546	64410	KLHL25	207952	Klhl25	0.4472
17078	387914	TMEM46	219134	Tmem46	0.4472
32293	51018	CGI-115	67223	2810430M08Rik	0.4404
1871	4760	NEUROD1	18012	Neurod1	0.4385
56774	54751	FBLIM1	74202	Fblim1	0.4167
68973	1663	DDX11	320209	Ddx11	0.4082
37917	1293	COL6A3	12835	Col6a3	0.4082
55918	6882	TAF11	68776	Taf11	0.3778
10695	57120	GOPC	94221	Gopc	0.3162
14128	91107	TRIM47	217333	Trim47	0.3
68998	170302	ARX	11878	Arx	0.3
12418	124056	NOXO1	71893	Noxo1	0.2887
55599	669	BPGM	12183	Bpgm	0.2843
45198	65117	FLJ11021	208606	1500011J06Rik	0.2843
18123	140730	RIMS4	241770	Rims4	0.2774
65328	7559	ZNF12	231866	Zfp12	0.2727
68934	57016	AKR1B10	14187	Akr1b8	0.2582
65280	286128	ZFP41	22701	Zfp41	0.2582
22818	29850	TRPM5	56843	Trpm5	0.2582
10663	57171	DOLPP1	57170	Dolpp1	0.2513
45867	139189	DGKK	331374	Dgkk	0.2402
17523	115290	FBXO17	50760	Fbxo17	0.2067
4397	8971	H1FX	243529	H1fx	0.2067
2212	6182	MRPL12	56282	Mrpl12	0.1936
11980	84262	MGC10911	66506	1810042K04Rik	0.1667
26702	93109	TMEM44	224090	Tmem44	0.1491
56571	26503	SLC17A5	235504	Slc17a5	0.1414
7717	24147	FJX1	14221	Fjx1	0.1217
18903	440193	KIAA1509	68339	0610010D24Rik	0.1005
1028	1606	DGKA	13139	Dgka	0.1005
4983	10991	SLC38A3	76257	Slc38a3	0.055
9813	55627	FLJ20297	77626	4122402O22Rik	0.055
1368	1054	CEBPG	12611	Cebpg	0.055
64353	126374	WTIP	101543	Wtip	0.0259
12993	84217	ZMYND12	332934	Zmynd12	0
7199	11054	OGFR	72075	Ogfr	0
46116	401399	LOC401399	101359	D330027H18Rik	0
7500	5806	PTX3	19288	Ptx3	0
413	353	APRT	11821	Aprt	-0.0259
49899	143282	C10orf13	72514	2610306H15Rik	-0.0259
12021	84557	MAP1LC3A	66734	Map1lc3a	-0.043
11920	84303	CHCHD6	66098	Chchd6	-0.05
32633	136647	C7orf11	66308	2810021B07Rik	-0.05
7922	6150	MRPL23	19935	Mrpl23	-0.05
1290	9275	BCL7B	12054	Bcl7b	-0.05
9355	51637	C14orf166	68045	2700060E02Rik	-0.0769
40668	9646	SH2BP1	22083	Sh2bp1	-0.1005
40859	27166	PX19	66494	2610524G07Rik	-0.1132
10494	58516	FAM60A	56306	Tera	-0.1132
6535	11062	DUS4L	71916	Dus4l	-0.1217
65318	23361	ZNF629	320683	Zfp629	-0.125
14180	115294	PCMTD1	319263	Pcmtd1	-0.1448
32	435	ASL	109900	Asl	-0.1448
68420	9559	VPS26A	30930	Vps26	-0.1667
32331	51776	ZAK	65964	B230120H23Rik	-0.1754
11653	79730	FLJ14001	70918	4921525L17Rik	-0.1936
49970	83879	CDCA7	66953	Cdca7	-0.2067
1330	857	CAV1	12389	Cav1	-0.2132
14157	90416	CCDC32	269336	Ccdc32	-0.2132
56005	6328	SCN3A	20269	Scn3a	-0.2402
10026	55172	C14orf104	109065	1110034A24Rik	-0.2727
31656	27000	ZRF1	22791	Dnajc2	-0.2727
41703	118881	COMTD1	69156	Comtd1	-0.2887
14667	113510	HEL308	191578	Hel308	-0.3
268	5805	PTS	19286	Pts	-0.3303
2593	7913	DEK	110052	Dek	-0.3303
20549	4324	MMP15	17388	Mmp15	-0.3536
18833	143678	LOC143678	75641	1700029I15Rik	-0.3536
9120	25851	DKFZP434B0335	70381	2210010N04Rik	-0.3721
15843	79591	C10orf76	71617	9130011E15Rik	-0.3721
3476	9197	SLC33A1	11416	Slc33a1	-0.3892
21334	10912	GADD45G	23882	Gadd45g	-0.3892
19028	146167	LOC146167	234788	Gm587	-0.4082
10518	84273	C4orf14	56412	2610024G14Rik	-0.4108
35002	93082	LINCR	214854	Lincr	-0.4108
12444	84902	FLJ14640	72140	2610507L03Rik	-0.4523
82250	150678	MYEOV2	66915	Myeov2	-0.6455
24848	266629	SEC14L3	380683	RP23-81P12.8	-0.6455
