# Supplementary material for: Simplified ontologies allowing comparison of developmental mammalian gene expression
Source: Genome Biol. 2007 Oct 25;8(10):R229. doi: 10.1186/gb-2007-8-10-r229 (PMC2246303; doi:10.1186/gb-2007-8-10-r229)
Supplement: Additional data file 4 — The tissues represented are female reproductive system, heart, kidney, liver, lung, male reproductive system and stem cell for both post-natal and developmental expression. The table lists the HomoloGene group identifier, Entrez Gene identifier and Entrez gene symbol for human and mouse, as well as the species each row represents. Values in the table are 1 if the genes (in rows) are expressed in the given tissues (in columns) and 0 if the genes are not found to be expressed in the tissues. [file gb-2007-8-10-r229-S4.xls]

## Sheet: ComboDevArray.txt
HomoloGeneID	GeneID	GeneSym	Species	Post-natal:female reproductive system	Post-natal:heart	Post-natal:kidney	Post-natal:liver	Post-natal:lung	Post-natal:male reproductive system	Post-natal:stem cell	Development:female reproductive system	Development:heart	Development:kidney	Development:liver	Development:lung	Development:male reproductive system	Development:stem cell
413	353	APRT	Human	1	0	1	0	1	1	1	1	1	0	1	1	1	1
32	435	ASL	Human	1	1	1	1	1	1	0	1	1	0	1	1	0	1
55599	669	BPGM	Human	1	0	1	1	1	1	0	1	1	1	1	1	1	1
1330	857	CAV1	Human	1	1	1	0	1	1	0	1	1	0	1	1	1	1
1368	1054	CEBPG	Human	1	0	0	1	1	1	0	1	1	0	1	1	1	1
7667	1154	CISH	Human	1	0	1	0	1	1	0	0	0	0	1	1	0	0
55434	1289	COL5A1	Human	1	0	1	0	1	1	0	1	1	0	1	1	1	1
37917	1293	COL6A3	Human	1	0	1	1	1	1	0	1	1	1	1	1	1	1
1028	1606	DGKA	Human	1	0	0	1	1	1	0	0	1	0	1	1	0	1
68973	1663	DDX11	Human	1	0	1	1	1	1	0	1	1	1	1	1	1	1
20549	4324	MMP15	Human	1	1	0	0	0	1	0	1	1	0	0	1	1	1
1871	4760	NEUROD1	Human	0	0	0	0	0	1	0	0	0	0	0	0	0	0
1933	5050	PAFAH1B3	Human	1	0	0	1	1	1	0	1	1	1	1	1	1	1
268	5805	PTS	Human	1	0	0	1	1	1	0	1	1	0	1	1	1	1
7500	5806	PTX3	Human	1	1	0	0	1	1	0	1	1	0	0	0	0	1
7922	6150	MRPL23	Human	1	0	0	1	1	1	0	1	1	0	1	1	1	1
2212	6182	MRPL12	Human	1	0	0	1	1	1	0	1	1	0	1	1	1	1
56005	6328	SCN3A	Human	0	0	1	0	0	1	0	0	0	0	1	1	1	1
55918	6882	TAF11	Human	1	0	1	0	1	1	0	0	1	0	1	1	1	1
65328	7559	ZNF12	Human	1	0	0	1	1	1	0	1	1	1	1	1	1	1
2593	7913	DEK	Human	1	1	0	1	1	1	0	1	1	1	0	1	1	1
2880	8835	SOCS2	Human	1	0	1	1	1	1	0	1	1	0	1	1	1	1
4397	8971	H1FX	Human	1	0	0	0	1	1	0	1	1	0	1	1	1	1
3476	9197	SLC33A1	Human	1	0	0	1	1	1	0	1	1	1	1	1	1	1
1290	9275	BCL7B	Human	1	0	1	1	1	1	0	0	1	0	1	1	1	1
68420	9559	VPS26A	Human	1	0	1	1	1	1	0	1	1	1	1	1	1	1
40668	9646	SH2BP1	Human	1	1	0	1	1	1	0	0	1	1	1	1	1	1
7291	10683	DLL3	Human	1	0	0	0	0	1	0	1	1	0	0	0	1	1
21334	10912	GADD45G	Human	1	0	0	1	1	1	0	1	1	0	0	1	1	1
4983	10991	SLC38A3	Human	1	0	0	1	0	0	0	0	0	0	1	1	0	0
7199	11054	OGFR	Human	1	0	0	1	1	1	0	0	0	0	0	1	1	1
6535	11062	DUS4L	Human	1	0	0	1	1	1	0	1	1	0	1	1	0	1
84799	22835	ZFP30	Human	1	0	0	0	1	1	0	1	1	1	1	1	1	1
65318	23361	ZNF629	Human	1	0	0	0	1	1	0	1	0	0	1	1	1	1
7717	24147	FJX1	Human	0	0	0	0	1	1	0	0	0	0	1	1	0	1
9120	25851	DKFZP434B0335	Human	1	0	0	0	1	1	0	0	0	0	0	0	1	1
56571	26503	SLC17A5	Human	1	0	0	1	1	1	0	1	1	0	1	1	1	1
31656	27000	ZRF1	Human	1	0	1	1	1	1	0	1	1	0	1	1	1	1
40859	27166	PX19	Human	1	0	1	1	1	1	0	1	1	1	1	1	1	1
22818	29850	TRPM5	Human	0	0	0	0	0	0	0	1	1	1	1	1	1	0
32293	51018	CGI-115	Human	1	0	0	1	1	0	0	1	1	1	1	1	1	1
9355	51637	C14orf166	Human	1	1	1	1	1	1	0	1	1	1	1	1	1	1
32331	51776	ZAK	Human	1	1	1	1	1	1	0	1	1	1	1	1	1	1
56774	54751	FBLIM1	Human	1	1	1	0	1	1	0	1	1	1	1	1	1	1
10026	55172	C14orf104	Human	1	0	1	1	1	1	0	1	1	0	1	1	1	1
9813	55627	FLJ20297	Human	1	0	1	0	1	1	0	1	1	1	1	1	1	1
81871	56751	BARHL1	Human	0	0	0	0	0	0	0	1	1	1	1	1	1	0
68934	57016	AKR1B10	Human	1	0	1	1	1	1	0	1	1	1	1	1	1	1
10774	57045	TWSG1	Human	1	0	0	0	1	1	0	1	1	0	1	1	1	1
10695	57120	GOPC	Human	1	0	1	0	1	1	0	1	1	0	1	1	1	1
10663	57171	DOLPP1	Human	1	0	0	0	1	0	0	1	1	0	1	1	1	1
10494	58516	FAM60A	Human	1	0	1	1	1	1	0	1	1	1	1	1	1	1
32546	64410	KLHL25	Human	1	0	0	0	0	1	0	1	1	0	0	1	1	1
45198	65117	FLJ11021	Human	1	0	1	1	1	1	0	1	1	0	1	1	1	1
15843	79591	C10orf76	Human	1	1	1	1	1	1	0	1	1	1	1	1	1	1
11653	79730	FLJ14001	Human	1	0	1	0	0	1	0	1	1	1	1	1	1	1
49970	83879	CDCA7	Human	1	0	0	0	1	1	0	1	1	0	1	1	1	1
12993	84217	ZMYND12	Human	0	0	0	0	0	1	0	1	1	1	1	1	1	0
11980	84262	MGC10911	Human	1	0	0	0	1	1	0	1	0	0	1	1	1	1
10518	84273	C4orf14	Human	1	0	0	1	0	1	0	1	1	1	1	1	1	1
11920	84303	CHCHD6	Human	1	0	1	0	1	1	0	1	1	0	1	1	1	1
12021	84557	MAP1LC3A	Human	1	0	1	0	1	1	0	1	1	0	0	1	0	1
27813	84865	FLJ14397	Human	1	0	0	1	0	1	0	0	0	0	1	0	0	1
12444	84902	FLJ14640	Human	1	0	1	0	1	1	0	1	1	1	1	1	1	1
14157	90416	CCDC32	Human	1	0	1	1	1	1	0	1	1	0	1	1	1	1
14128	91107	TRIM47	Human	1	0	1	1	1	1	0	1	1	0	1	1	1	0
35002	93082	LINCR	Human	0	0	0	0	1	1	0	1	1	1	1	1	1	0
26702	93109	TMEM44	Human	1	0	0	0	1	1	0	1	1	0	1	1	1	1
14667	113510	HEL308	Human	1	0	0	0	1	1	0	1	1	1	1	1	1	1
17523	115290	FBXO17	Human	1	0	1	1	0	1	0	0	1	0	1	1	1	1
14180	115294	PCMTD1	Human	1	0	1	1	1	1	0	1	1	0	1	1	1	1
41703	118881	COMTD1	Human	1	0	0	0	1	1	1	0	0	0	0	1	1	0
12418	124056	NOXO1	Human	1	0	0	0	0	1	0	1	1	0	0	1	1	1
64353	126374	WTIP	Human	1	0	0	1	1	1	0	1	1	1	1	1	1	1
32633	136647	C7orf11	Human	1	0	0	1	1	1	0	1	1	0	1	1	1	1
45867	139189	DGKK	Human	1	0	0	0	0	0	0	1	1	1	1	1	1	1
18123	140730	RIMS4	Human	1	0	0	0	1	1	0	0	1	0	0	1	1	1
49899	143282	C10orf13	Human	0	0	0	0	0	1	0	1	1	0	1	0	0	1
18833	143678	LOC143678	Human	0	0	0	0	0	0	0	1	1	1	1	1	1	0
19028	146167	LOC146167	Human	0	0	0	0	0	1	0	1	1	1	1	1	1	0
82250	150678	MYEOV2	Human	1	0	0	0	1	1	0	1	0	0	1	1	1	1
68998	170302	ARX	Human	1	0	0	0	1	1	0	1	0	0	0	0	0	0
24848	266629	SEC14L3	Human	0	0	0	0	0	0	0	1	1	1	1	1	1	0
65280	286128	ZFP41	Human	1	0	1	0	1	1	0	0	0	0	0	0	0	1
78698	387876	LOC387876	Human	0	0	0	0	0	0	0	1	1	1	1	1	1	0
17078	387914	TMEM46	Human	0	0	0	1	1	0	0	1	1	1	1	1	1	1
7516	389075	RESP18	Human	0	0	0	0	0	0	0	1	1	1	1	1	1	0
16890	399664	RKHD1	Human	1	0	0	0	1	1	0	1	1	1	1	1	1	1
46116	401399	LOC401399	Human	0	0	0	0	0	0	0	1	1	1	1	1	1	1
18903	440193	KIAA1509	Human	1	0	1	0	1	1	0	1	1	1	1	1	1	1
3476	11416	Slc33a1	Mouse	1	1	1	1	1	1	1	0	0	0	0	0	1	1
413	11821	Aprt	Mouse	1	0	1	1	1	1	0	0	1	1	1	0	0	1
68998	11878	Arx	Mouse	0	0	0	0	0	1	0	1	1	0	0	0	1	0
1290	12054	Bcl7b	Mouse	1	1	1	1	1	1	0	1	1	1	1	0	0	0
55599	12183	Bpgm	Mouse	1	1	1	1	1	1	0	1	1	1	1	0	1	0
1330	12389	Cav1	Mouse	1	1	1	1	1	1	1	1	1	1	1	1	0	0
1368	12611	Cebpg	Mouse	1	1	1	1	1	1	0	0	1	1	1	0	1	1
7667	12700	Cish	Mouse	1	1	1	1	1	1	0	0	1	0	1	0	0	0
55434	12831	Col5a1	Mouse	1	1	1	0	1	1	0	0	1	0	1	0	1	1
37917	12835	Col6a3	Mouse	1	0	1	0	0	1	0	1	1	0	1	0	1	0
1028	13139	Dgka	Mouse	1	0	0	0	0	1	1	0	0	0	0	0	0	0
7291	13389	Dll3	Mouse	0	0	0	0	0	1	0	0	0	0	0	0	0	1
68934	14187	Akr1b8	Mouse	0	0	0	1	1	1	0	0	0	0	0	0	1	0
7717	14221	Fjx1	Mouse	1	0	0	0	1	0	0	0	0	0	0	0	0	0
20549	17388	Mmp15	Mouse	1	1	1	1	1	1	1	1	1	1	1	1	0	0
1871	18012	Neurod1	Mouse	0	1	1	1	0	1	0	0	0	0	0	0	0	0
1933	18476	Pafah1b3	Mouse	1	1	1	1	1	1	0	1	1	1	1	1	1	1
268	19286	Pts	Mouse	1	1	1	1	0	1	1	1	1	1	1	0	0	1
7500	19288	Ptx3	Mouse	0	1	0	0	0	0	0	0	1	0	1	0	1	0
7516	19711	Resp18	Mouse	0	0	0	0	0	0	0	0	0	0	0	0	0	0
7922	19935	Mrpl23	Mouse	1	1	1	1	1	1	0	0	0	1	1	1	0	1
56005	20269	Scn3a	Mouse	0	0	0	0	1	0	0	0	0	0	0	0	0	0
40668	22083	Sh2bp1	Mouse	1	1	1	1	0	1	1	0	0	0	0	0	1	1
84799	22693	Zfp30	Mouse	0	0	0	0	0	0	0	1	1	1	1	1	0	0
65280	22701	Zfp41	Mouse	0	0	1	0	0	1	0	0	0	1	1	0	1	1
31656	22791	Dnajc2	Mouse	1	1	1	1	0	1	1	1	1	1	1	0	0	1
21334	23882	Gadd45g	Mouse	1	1	1	0	0	0	1	1	1	1	1	1	1	1
68420	30930	Vps26	Mouse	1	1	1	1	1	1	1	1	1	1	1	1	0	0
17523	50760	Fbxo17	Mouse	0	0	1	0	0	0	0	0	0	0	0	0	0	0
81871	54422	Barhl1	Mouse	0	0	0	0	0	0	0	0	0	0	0	0	0	0
2212	56282	Mrpl12	Mouse	1	1	1	1	1	1	0	1	1	1	1	0	1	1
10494	56306	Tera	Mouse	1	1	1	1	1	1	1	1	1	1	0	1	1	1
10518	56412	2610024G14Rik	Mouse	0	1	1	1	0	1	1	0	0	0	0	0	1	0
22818	56843	Trpm5	Mouse	0	0	0	0	1	1	0	0	0	0	1	1	1	0
10663	57170	Dolpp1	Mouse	1	1	1	0	1	1	1	0	1	0	1	1	1	1
10774	65960	Twsg1	Mouse	1	1	1	1	1	1	1	1	1	1	1	1	1	1
32331	65964	B230120H23Rik	Mouse	1	1	1	0	1	1	1	1	0	0	1	0	1	1
11920	66098	Chchd6	Mouse	1	1	1	1	1	1	1	0	1	0	1	0	0	1
32633	66308	2810021B07Rik	Mouse	1	1	1	1	0	1	1	1	0	0	1	0	1	1
40859	66494	2610524G07Rik	Mouse	1	1	1	1	1	1	1	1	1	1	1	0	1	1
11980	66506	1810042K04Rik	Mouse	1	0	1	1	0	1	0	0	0	0	1	0	0	1
12021	66734	Map1lc3a	Mouse	1	1	1	1	0	1	1	0	1	0	0	0	1	1
82250	66915	Myeov2	Mouse	1	1	1	1	0	1	1	0	1	1	0	0	0	1
49970	66953	Cdca7	Mouse	1	1	1	1	0	1	1	1	1	1	1	1	1	1
32293	67223	2810430M08Rik	Mouse	1	0	0	0	1	1	1	1	1	1	1	1	1	1
9355	68045	2700060E02Rik	Mouse	1	1	1	1	1	1	1	1	1	0	1	1	1	1
18903	68339	0610010D24Rik	Mouse	1	0	1	0	0	1	1	0	1	0	1	0	0	0
55918	68776	Taf11	Mouse	1	1	1	1	1	1	0	0	1	0	0	0	1	1
41703	69156	Comtd1	Mouse	1	1	1	1	0	1	0	0	0	0	1	0	0	1
9120	70381	2210010N04Rik	Mouse	1	1	1	1	1	1	1	1	1	1	1	1	0	1
11653	70918	4921525L17Rik	Mouse	0	0	0	0	0	1	1	0	0	0	0	0	0	0
15843	71617	9130011E15Rik	Mouse	1	1	1	0	0	0	1	0	0	0	0	0	0	1
12418	71893	Noxo1	Mouse	1	0	1	1	0	1	0	1	0	0	1	1	1	0
6535	71916	Dus4l	Mouse	0	0	0	0	0	0	1	0	0	0	0	0	0	1
7199	72075	Ogfr	Mouse	1	1	1	1	0	1	0	0	1	1	1	0	1	1
12444	72140	2610507L03Rik	Mouse	0	1	1	1	0	1	1	1	0	0	0	0	1	1
49899	72514	2610306H15Rik	Mouse	1	0	0	0	0	0	0	0	1	0	0	0	1	0
56774	74202	Fblim1	Mouse	1	1	1	1	1	1	0	1	1	1	1	1	0	1
18833	75641	1700029I15Rik	Mouse	0	0	0	1	0	1	0	0	0	0	0	0	0	0
4983	76257	Slc38a3	Mouse	0	0	1	1	0	0	1	0	0	0	0	0	0	0
9813	77626	4122402O22Rik	Mouse	1	0	0	1	0	1	1	1	1	1	0	1	1	1
10695	94221	Gopc	Mouse	1	0	0	0	0	1	1	1	1	0	0	0	1	1
46116	101359	D330027H18Rik	Mouse	1	0	0	0	0	0	0	0	1	0	0	0	0	0
64353	101543	Wtip	Mouse	1	1	0	0	1	0	0	0	1	0	0	1	0	0
10026	109065	1110034A24Rik	Mouse	0	1	1	1	0	1	1	1	1	1	1	0	1	1
32	109900	Asl	Mouse	1	1	1	1	1	1	1	1	1	1	1	0	1	1
2593	110052	Dek	Mouse	1	1	1	1	0	1	1	0	1	1	1	0	0	1
14667	191578	Hel308	Mouse	0	0	1	0	0	0	1	0	0	0	1	1	0	0
32546	207952	Klhl25	Mouse	1	0	1	0	0	1	1	1	1	1	0	1	0	1
45198	208606	1500011J06Rik	Mouse	1	0	1	1	1	1	1	1	1	1	1	0	1	1
35002	214854	Lincr	Mouse	1	0	1	0	1	0	1	0	0	0	0	0	0	0
2880	216233	Socs2	Mouse	1	1	1	1	1	1	0	1	1	1	1	1	1	1
14128	217333	Trim47	Mouse	1	1	1	1	1	1	1	0	1	0	1	0	1	0
17078	219134	Tmem46	Mouse	0	0	1	0	0	0	0	1	1	1	1	1	1	0
26702	224090	Tmem44	Mouse	1	0	1	0	1	1	0	0	1	1	0	0	1	0
65328	231866	Zfp12	Mouse	1	0	0	0	0	1	0	0	0	0	0	1	0	0
19028	234788	Gm587	Mouse	1	1	1	1	1	1	1	1	1	1	1	0	0	1
56571	235504	Slc17a5	Mouse	1	0	1	1	0	0	0	0	0	0	1	0	0	1
16890	237400	Rkhd1	Mouse	1	0	0	0	1	1	0	0	1	0	0	1	1	0
18123	241770	Rims4	Mouse	0	0	0	0	0	0	0	0	1	0	0	0	0	0
27813	243510	A230058J24Rik	Mouse	1	1	1	1	0	1	1	0	0	0	1	0	0	1
4397	243529	H1fx	Mouse	0	0	0	0	0	0	0	0	0	0	0	0	0	1
14157	269336	Ccdc32	Mouse	1	1	1	1	0	1	1	1	1	1	1	1	0	1
14180	319263	Pcmtd1	Mouse	1	1	1	1	1	1	1	1	1	1	1	1	0	1
68973	320209	Ddx11	Mouse	1	0	0	0	0	1	0	1	1	1	1	0	0	1
65318	320683	Zfp629	Mouse	0	0	1	0	0	1	1	0	1	0	1	0	0	1
45867	331374	Dgkk	Mouse	0	0	0	0	0	0	0	0	1	0	0	0	0	0
12993	332934	Zmynd12	Mouse	1	0	0	0	0	1	0	0	0	0	0	0	0	0
78698	380653	Gm872	Mouse	0	0	0	0	0	0	0	0	0	0	0	0	0	0
24848	380683	RP23-81P12.8	Mouse	1	0	1	1	1	0	0	0	0	0	0	0	0	1
